# Supplementary material for: Genotypic Characterization of Virulence Factors in Extended-Spectrum Beta-Lactamase (ESBL)-Producing Escherichia coli Strains from Chickens in Hungary
Source: Antibiotics (Basel). 2025 Oct 27;14(11):1083. doi: 10.3390/antibiotics14111083 (PMC12649316; doi:10.3390/antibiotics14111083)
Supplement: Supplementary file 1 [file antibiotics-14-01083-s001.zip]

Archive with 1 entries (1 files):
- antibiotics-3927090-supplementary.xlsx
