# Supplementary material for: Genotypic Characterization of Virulence Factors in Extended-Spectrum Beta-Lactamase (ESBL)-Producing Escherichia coli Strains from Chickens in Hungary
Source: Antibiotics (Basel). 2025 Oct 27;14(11):1083. doi: 10.3390/antibiotics14111083 (PMC12649316; doi:10.3390/antibiotics14111083)
Supplement: Supplementary file 1 [file antibiotics-14-01083-s001.zip › antibiotics-3927090-supplementary.xlsx]

## Sheet: Virulence
#FILE	SEQUENCE	START	END	STRAND	GENE	COVERAGE	COVERAGE_MAP	GAPS	%COVERAGE	%IDENTITY	DATABASE	ACCESSION	PRODUCT
1124_spades_megahit.gam.fasta	PairedContig_1	3220	3642	-	gspM	1-423/423	===============	0/0	100.00	94.90	vfdb	YP_404609	(gspM) general secretion pathway protein M [T2SS (VF0333)] [Shigella dysenteriae Sd197]
1124_spades_megahit.gam.fasta	PairedContig_1	3758	4618	-	gspL	1-861/861	===============	0/0	100.00	97.56	vfdb	YP_404608	(gspL) general secretion pathway protein L [T2SS (VF0333)] [Shigella dysenteriae Sd197]
1124_spades_megahit.gam.fasta	PairedContig_1	4933	5910	-	gspK	1-978/978	===============	0/0	100.00	96.11	vfdb	YP_404607	(gspK) general secretion pathway protein K [T2SS (VF0333)] [Shigella dysenteriae Sd197]
1124_spades_megahit.gam.fasta	PairedContig_1	5907	6476	-	gspJ	1-570/570	===============	0/0	100.00	97.10	vfdb	YP_404606	(gspJ) general secretion pathway protein J [T2SS (VF0333)] [Shigella dysenteriae Sd197]
1124_spades_megahit.gam.fasta	PairedContig_1	6509	6880	-	gspI	1-372/372	===============	0/0	100.00	95.16	vfdb	YP_404605	(gspI) general secretion pathway protein I [T2SS (VF0333)] [Shigella dysenteriae Sd197]
1124_spades_megahit.gam.fasta	PairedContig_1	6877	7407	-	gspH	1-531/531	===============	0/0	100.00	96.50	vfdb	YP_404604	(gspH) general secretion pathway protein H [T2SS (VF0333)] [Shigella dysenteriae Sd197]
1124_spades_megahit.gam.fasta	PairedContig_1	7444	7899	-	gspG	1-456/456	===============	0/0	100.00	95.61	vfdb	YP_404603	(gspG) general secretion pathway protein G [T2SS (VF0333)] [Shigella dysenteriae Sd197]
1124_spades_megahit.gam.fasta	PairedContig_1	7940	9139	-	gspF	1-1200/1200	===============	0/0	100.00	96.25	vfdb	YP_404602	(gspF) general secretion pathway protein F [T2SS (VF0333)] [Shigella dysenteriae Sd197]
1124_spades_megahit.gam.fasta	PairedContig_1	9139	10632	-	gspE	1-1494/1494	===============	0/0	100.00	97.12	vfdb	YP_404601	(gspE) general secretion pathway protein E [T2SS (VF0333)] [Shigella dysenteriae Sd197]
1124_spades_megahit.gam.fasta	PairedContig_1	10632	12482	-	gspD	1-1836/1836	========/======	1/5	100.00	97.30	vfdb	YP_404600	(gspD) general secretion pathway protein D [T2SS (VF0333)] [Shigella dysenteriae Sd197]
1124_spades_megahit.gam.fasta	PairedContig_1	12722	13552	-	gspC	1-831/831	===============	0/0	100.00	95.70	vfdb	YP_404599	(gspC) general secretion pathway protein C [T2SS (VF0333)] [Shigella dysenteriae Sd197]
1124_spades_megahit.gam.fasta	PairedContig_105	31682	32737	+	espR1	198-1253/1260	..=============	0/0	83.81	94.22	vfdb	NP_287686	(espR1) Type III secretion system effector espR1 [LEE encoded T3SS (SS020)] [Escherichia coli O157:H7 str. EDL933]
1124_spades_megahit.gam.fasta	PairedContig_122	20039	21619	-	espX4	1-1581/1581	========/======	2/2	99.94	93.11	vfdb	NP_290672	(espX4) Type III secretion system effector EspX4 [LEE encoded T3SS (SS020)] [Escherichia coli O157:H7 str. EDL933]
1124_spades_megahit.gam.fasta	PairedContig_125	3140	4444	-	ybtS	1-1305/1305	===============	0/0	100.00	99.77	vfdb	NP_405477	(ybtS) salicylate synthase Irp9 [Yersiniabactin (VF0136)] [Yersinia pestis CO92]
1124_spades_megahit.gam.fasta	PairedContig_125	4472	5752	-	ybtX	1-1281/1281	===============	0/0	100.00	99.61	vfdb	NP_405476	(ybtX) putative signal transducer [Yersiniabactin (VF0136)] [Yersinia pestis CO92]
1124_spades_megahit.gam.fasta	PairedContig_125	5745	7547	-	ybtQ	1-1803/1803	===============	0/0	100.00	99.78	vfdb	NP_405475	(ybtQ) inner membrane ABC-transporter YbtQ [Yersiniabactin (VF0136)] [Yersinia pestis CO92]
1124_spades_megahit.gam.fasta	PairedContig_125	7534	9336	-	ybtP	1-1803/1803	===============	0/0	100.00	99.72	vfdb	NP_405474	(ybtP) lipoprotein inner membrane ABC-transporter [Yersiniabactin (VF0136)] [Yersinia pestis CO92]
1124_spades_megahit.gam.fasta	PairedContig_125	9503	10462	+	ybtA	1-960/960	===============	0/0	100.00	99.48	vfdb	NP_405473	(ybtA) transcriptional regulator YbtA [Yersiniabactin (VF0136)] [Yersinia pestis CO92]
1124_spades_megahit.gam.fasta	PairedContig_125	10653	16760	+	irp2	1-6108/6108	===============	0/0	100.00	99.49	vfdb	NP_405472	(irp2) yersiniabactin biosynthetic protein Irp2 [Yersiniabactin (VF0136)] [Yersinia pestis CO92]
1124_spades_megahit.gam.fasta	PairedContig_125	16848	26339	+	irp1	1-9492/9492	===============	0/0	100.00	99.72	vfdb	NP_405471	(irp1) yersiniabactin biosynthetic protein Irp1 [Yersiniabactin (VF0136)] [Yersinia pestis CO92]
1124_spades_megahit.gam.fasta	PairedContig_125	26336	27436	+	ybtU	1-1101/1101	===============	0/0	100.00	99.64	vfdb	NP_405470	(ybtU) yersiniabactin biosynthetic protein YbtU [Yersiniabactin (VF0136)] [Yersinia pestis CO92]
1124_spades_megahit.gam.fasta	PairedContig_125	27433	28236	+	ybtT	1-804/804	===============	0/0	100.00	99.75	vfdb	NP_405469	(ybtT) yersiniabactin biosynthetic protein YbtT [Yersiniabactin (VF0136)] [Yersinia pestis CO92]
1124_spades_megahit.gam.fasta	PairedContig_125	28240	29817	+	ybtE	1-1578/1578	===============	0/0	100.00	99.87	vfdb	NP_405468	(ybtE) yersiniabactin siderophore biosynthetic protein [Yersiniabactin (VF0136)] [Yersinia pestis CO92]
1124_spades_megahit.gam.fasta	PairedContig_125	29948	31969	+	fyuA	1-2022/2022	===============	0/0	100.00	99.95	vfdb	NP_405467	(fyuA) pesticin/yersiniabactin receptor protein [Yersiniabactin (VF0136)] [Yersinia pestis CO92]
1124_spades_megahit.gam.fasta	PairedContig_127	1198	3499	-	iutA	1-2280/2280	========/======	3/24	99.96	88.36	vfdb	NP_755498	(iutA) ferric aerobactin receptor precusor IutA [Aerobactin (VF0229)] [Escherichia coli CFT073]
1124_spades_megahit.gam.fasta	PairedContig_127	3437	4758	-	iucD	1-1323/1338	========/======	1/1	98.80	96.30	vfdb	NP_755499	(iucD) L-lysine 6-monooxygenase IucD [Aerobactin (VF0229)] [Escherichia coli CFT073]
1124_spades_megahit.gam.fasta	PairedContig_127	4755	6497	-	iucC	1-1743/1743	===============	0/0	100.00	96.40	vfdb	NP_755500	(iucC) aerobactin siderophore biosynthesis protein IucC [Aerobactin (VF0229)] [Escherichia coli CFT073]
1124_spades_megahit.gam.fasta	PairedContig_127	6497	7444	-	iucB	1-948/948	===============	0/0	100.00	95.57	vfdb	NP_755501	(iucB) aerobactin siderophore biosynthesis protein IucB [Aerobactin (VF0229)] [Escherichia coli CFT073]
1124_spades_megahit.gam.fasta	PairedContig_127	7445	9232	-	iucA	1-1788/1788	===============	0/0	100.00	94.24	vfdb	NP_755502	(iucA) aerobactin siderophore biosynthesis protein IucD [Aerobactin (VF0229)] [Escherichia coli CFT073]
1124_spades_megahit.gam.fasta	PairedContig_13	46927	51168	-	fdeC	1-4245/4251	========/======	3/5	99.76	92.37	vfdb	YP_002390132	(fdeC) adhesin FdeC [FdeC (VF0506)] [Escherichia coli O45:K1:H7 str. S88]
1124_spades_megahit.gam.fasta	PairedContig_13	54188	54778	+	ykgK/ecpR	1-591/591	===============	0/0	100.00	97.63	vfdb	NP_286011	(ykgK/ecpR) regulator protein EcpR [ECP (VF0404)] [Escherichia coli O157:H7 str. EDL933]
1124_spades_megahit.gam.fasta	PairedContig_13	54853	55440	+	yagZ/ecpA	1-588/588	===============	0/0	100.00	99.32	vfdb	NP_286010	(yagZ/ecpA) E. coli common pilus structural subunit EcpA [ECP (VF0404)] [Escherichia coli O157:H7 str. EDL933]
1124_spades_megahit.gam.fasta	PairedContig_13	55498	56166	+	yagY/ecpB	1-669/669	===============	0/0	100.00	98.66	vfdb	NP_286009	(yagY/ecpB) E. coli common pilus chaperone EcpB [ECP (VF0404)] [Escherichia coli O157:H7 str. EDL933]
1124_spades_megahit.gam.fasta	PairedContig_13	56192	58717	+	yagX/ecpC	1-2526/2526	===============	0/0	100.00	98.65	vfdb	NP_286008	(yagX/ecpC) E. coli common pilus usher EcpC [ECP (VF0404)] [Escherichia coli O157:H7 str. EDL933]
1124_spades_megahit.gam.fasta	PairedContig_13	58707	60350	+	yagW/ecpD	1-1644/1644	===============	0/0	100.00	98.60	vfdb	NP_286007	(yagW/ecpD) polymerized tip adhesin of ECP fibers [ECP (VF0404)] [Escherichia coli O157:H7 str. EDL933]
1124_spades_megahit.gam.fasta	PairedContig_13	60274	61027	+	yagV/ecpE	1-754/756	===============	0/0	99.74	96.82	vfdb	NP_286006	(yagV/ecpE) E. coli common pilus chaperone EcpE [ECP (VF0404)] [Escherichia coli O157:H7 str. EDL933]
1124_spades_megahit.gam.fasta	PairedContig_17	74393	76261	-	espL1	1-1899/1899	========/======	2/30	98.42	95.26	vfdb	NP_288154	(espL1) Type III secretion system effector espL1 [LEE encoded T3SS (SS020)] [Escherichia coli O157:H7 str. EDL933]
1124_spades_megahit.gam.fasta	PairedContig_20	3376	4209	-	csgG	1-834/834	===============	0/0	100.00	83.09	vfdb	NP_460110	(csgG) curli production assembly/transport protein CsgG [Agf (VF0103)] [Salmonella enterica subsp. enterica serovar Typhimurium str. LT2]
1124_spades_megahit.gam.fasta	PairedContig_20	4236	4652	-	csgF	1-417/417	========/======	3/8	99.40	81.23	vfdb	NP_460111	(csgF) curli production assembly/transport protein CsgF [Agf (VF0103)] [Salmonella enterica subsp. enterica serovar Typhimurium str. LT2]
1124_spades_megahit.gam.fasta	PairedContig_20	5071	5721	-	csgD	1-651/651	===============	0/0	100.00	81.11	vfdb	NP_460113	(csgD) DNA-binding transcriptional regulator CsgD [curli fibers/thin aggregative fimbriae (AGF) (AI094)] [Salmonella enterica subsp. enterica serovar Typhimurium str. LT2]
1124_spades_megahit.gam.fasta	PairedContig_20	6475	6930	+	csgB	1-456/456	========/======	2/2	99.78	84.30	vfdb	NP_460114	(csgB) minor curlin subunit precursor curli nucleator protein CsgB [Agf (VF0103)] [Salmonella enterica subsp. enterica serovar Typhimurium str. LT2]
1124_spades_megahit.gam.fasta	PairedContig_21	194771	195823	-	ompA	1-1041/1041	========/======	1/12	100.00	94.30	vfdb	AAF37887	(ompA) outer membrane protein A [OmpA (VF0236)] [Escherichia coli O18:K1:H7 str. RS218]
1124_spades_megahit.gam.fasta	PairedContig_26	24877	25647	-	entD	1-771/771	===============	0/0	100.00	94.30	vfdb	NP_752599	(entD) phosphopantetheinyl transferase component of enterobactin synthase multienzyme complex [Enterobactin (VF0228)] [Escherichia coli CFT073]
1124_spades_megahit.gam.fasta	PairedContig_26	25672	27912	-	fepA	1-2241/2241	===============	0/0	100.00	96.79	vfdb	NP_752600	(fepA) ferrienterobactin outer membrane transporter [Enterobactin (VF0228)] [Escherichia coli CFT073]
1124_spades_megahit.gam.fasta	PairedContig_26	28155	29357	+	fes	1-1203/1203	===============	0/0	100.00	96.76	vfdb	NP_752602	(fes) enterobactin/ferric enterobactin esterase [enterobactin (IA019)] [Escherichia coli CFT073]
1124_spades_megahit.gam.fasta	PairedContig_26	29575	33404	+	entF	1-3830/3882	===============	0/0	98.66	95.41	vfdb	NP_752604	(entF) enterobactin synthase multienzyme complex component ATP-dependent [Enterobactin (VF0228)] [Escherichia coli CFT073]
1124_spades_megahit.gam.fasta	PairedContig_26	34802	35617	-	fepC	1-816/816	===============	0/0	100.00	97.30	vfdb	NP_752606	(fepC) ferrienterobactin ABC transporter ATPase [Enterobactin (VF0228)] [Escherichia coli CFT073]
1124_spades_megahit.gam.fasta	PairedContig_26	35614	36606	-	fepG	1-993/993	===============	0/0	100.00	93.96	vfdb	NP_752607	(fepG) iron-enterobactin ABC transporter permease [Enterobactin (VF0228)] [Escherichia coli CFT073]
1124_spades_megahit.gam.fasta	PairedContig_26	36603	37619	-	fepD	1-1017/1017	===============	0/0	100.00	95.97	vfdb	NP_752608	(fepD) ferrienterobactin ABC transporter permease [Enterobactin (VF0228)] [Escherichia coli CFT073]
1124_spades_megahit.gam.fasta	PairedContig_26	37718	38968	+	entS	1-1251/1251	===============	0/0	100.00	95.76	vfdb	NP_752609	(entS) enterobactin exporter iron-regulated [enterobactin (IA019)] [Escherichia coli CFT073]
1124_spades_megahit.gam.fasta	PairedContig_26	38972	39928	-	fepB	1-957/957	===============	0/0	100.00	97.39	vfdb	NP_752610	(fepB) ferrienterobactin ABC transporter periplasmic binding protein [Enterobactin (VF0228)] [Escherichia coli CFT073]
1124_spades_megahit.gam.fasta	PairedContig_26	40291	41478	+	entC	1-1188/1188	===============	0/0	100.00	97.47	vfdb	NP_752611	(entC) isochorismate synthase 1 [Enterobactin (VF0228)] [Escherichia coli CFT073]
1124_spades_megahit.gam.fasta	PairedContig_26	41488	43098	+	entE	1-1611/1611	===============	0/0	100.00	95.41	vfdb	NP_752612	(entE) 23-dihydroxybenzoate-AMP ligase component of enterobactin synthase multienzyme complex [Enterobactin (VF0228)] [Escherichia coli CFT073]
1124_spades_megahit.gam.fasta	PairedContig_26	43112	43969	+	entB	1-858/858	===============	0/0	100.00	97.44	vfdb	NP_752613	(entB) isochorismatase [Enterobactin (VF0228)] [Escherichia coli CFT073]
1124_spades_megahit.gam.fasta	PairedContig_26	43969	44715	+	entA	1-747/747	===============	0/0	100.00	95.98	vfdb	NP_752614	(entA) 23-dihydro-23-dihydroxybenzoate dehydrogenase [Enterobactin (VF0228)] [Escherichia coli CFT073]
1124_spades_megahit.gam.fasta	PairedContig_27	82520	83812	+	espX5	1-1293/1293	===============	0/0	100.00	95.67	vfdb	NP_290699	(espX5) Type III secretion system effector EspX5 [LEE encoded T3SS (SS020)] [Escherichia coli O157:H7 str. EDL933]
1124_spades_megahit.gam.fasta	PairedContig_3	200758	202178	+	espX1	1-1422/1422	========/======	1/1	99.93	94.66	vfdb	NP_285716	(espX1) Type III secretion system effector EspX1 [LEE encoded T3SS (SS020)] [Escherichia coli O157:H7 str. EDL933]
1124_spades_megahit.gam.fasta	PairedContig_3	311965	312876	-	fimH	1-912/912	===============	0/0	100.00	97.70	vfdb	NP_757248	(fimH) FimH protein precursor [Type 1 fimbriae (VF0221)] [Escherichia coli CFT073]
1124_spades_megahit.gam.fasta	PairedContig_3	312887	313390	-	fimG	1-504/504	===============	0/0	100.00	98.21	vfdb	NP_757247	(fimG) FimG protein precursor [Type 1 fimbriae (VF0221)] [Escherichia coli CFT073]
1124_spades_megahit.gam.fasta	PairedContig_3	313403	313936	-	fimF	1-534/534	===============	0/0	100.00	97.75	vfdb	NP_757245	(fimF) FimF protein precursor [Type 1 fimbriae (VF0221)] [Escherichia coli CFT073]
1124_spades_megahit.gam.fasta	PairedContig_3	313943	316579	-	fimD	1-2637/2637	===============	0/0	100.00	98.71	vfdb	NP_757244	(fimD) Outer membrane usher protein fimD precursor [Type 1 fimbriae (VF0221)] [Escherichia coli CFT073]
1124_spades_megahit.gam.fasta	PairedContig_3	316646	317371	-	fimC	1-726/726	===============	0/0	100.00	98.35	vfdb	NP_757243	(fimC) Chaperone protein fimC precursor [Type 1 fimbriae (VF0221)] [Escherichia coli CFT073]
1124_spades_megahit.gam.fasta	PairedContig_3	317408	317947	-	fimI	1-540/540	===============	0/0	100.00	99.70	vfdb	NP_757242	(fimI) Fimbrin-like protein fimI precursor [Type 1 fimbriae (VF0221)] [Escherichia coli CFT073]
1124_spades_megahit.gam.fasta	PairedContig_3	318012	318616	-	fimA	1-606/606	========/======	1/1	99.83	90.59	vfdb	NP_757241	(fimA) Type-1 fimbrial protein A chain precursor [Type 1 fimbriae (VF0221)] [Escherichia coli CFT073]
1124_spades_megahit.gam.fasta	PairedContig_3	319040	319636	-	fimE	1-597/597	===============	0/0	100.00	99.16	vfdb	NP_757240	(fimE) Type 1 fimbriae Regulatory protein fimE [Type 1 fimbriae (VF0221)] [Escherichia coli CFT073]
1124_spades_megahit.gam.fasta	PairedContig_3	320114	320716	-	fimB	1-603/603	===============	0/0	100.00	98.18	vfdb	NP_757239	(fimB) Type 1 fimbriae Regulatory protein fimB [Type 1 fimbriae (VF0221)] [Escherichia coli CFT073]
1124_spades_megahit.gam.fasta	PairedContig_68	16887	19064	+	iroN	1-2178/2178	===============	0/0	100.00	99.13	vfdb	NP_753164	(iroN) salmochelin receptor IroN [IroN (VF0230)] [Escherichia coli CFT073]
1124_spades_megahit.gam.fasta	PairedContig_68	19109	20065	-	iroE	1-957/957	===============	0/0	100.00	99.48	vfdb	NP_753165	(iroE) esterase [Salmochelin (IA013)] [Escherichia coli CFT073]
1124_spades_megahit.gam.fasta	PairedContig_68	20150	21379	-	iroD	1-1230/1230	===============	0/0	100.00	98.62	vfdb	NP_753166	(iroD) esterase [Salmochelin (IA013)] [Escherichia coli CFT073]
1124_spades_megahit.gam.fasta	PairedContig_68	21483	25220	-	iroC	1-3738/3738	===============	0/0	100.00	99.14	vfdb	NP_753167	(iroC) ATP binding cassette transporter [Salmochelin (IA013)] [Escherichia coli CFT073]
1124_spades_megahit.gam.fasta	PairedContig_68	25283	26445	-	iroB	1-1163/1164	===============	0/0	99.91	98.37	vfdb	NP_753168	(iroB) glucosyltransferase IroB [Salmochelin (IA013)] [Escherichia coli CFT073]
1125_spades_megahit.gam.fasta	PairedContig_1359	652	2838	+	espL4	1-2187/2187	===============	0/0	100.00	97.48	vfdb	NP_290644	(espL4) Type III secretion system effector EspL4 [LEE encoded T3SS (SS020)] [Escherichia coli O157:H7 str. EDL933]
1125_spades_megahit.gam.fasta	PairedContig_1554	2872	4124	+	espR1	1-1253/1260	===============	0/0	99.44	94.25	vfdb	NP_287686	(espR1) Type III secretion system effector espR1 [LEE encoded T3SS (SS020)] [Escherichia coli O157:H7 str. EDL933]
1125_spades_megahit.gam.fasta	PairedContig_2240	1496	3393	-	espL1	1-1899/1899	========/======	2025-01-01	99.95	97.58	vfdb	NP_288154	(espL1) Type III secretion system effector espL1 [LEE encoded T3SS (SS020)] [Escherichia coli O157:H7 str. EDL933]
1125_spades_megahit.gam.fasta	PairedContig_2413	1184	2605	+	espX1	1-1422/1422	===============	0/0	100.00	94.87	vfdb	NP_285716	(espX1) Type III secretion system effector EspX1 [LEE encoded T3SS (SS020)] [Escherichia coli O157:H7 str. EDL933]
1125_spades_megahit.gam.fasta	PairedContig_2507	2119	3963	+	espX2	1-1845/2013	==============.	0/0	91.65	96.48	vfdb	NP_286562	(espX2) Type III secretion system effector EspX2 [LEE encoded T3SS (SS020)] [Escherichia coli O157:H7 str. EDL933]
1125_spades_megahit.gam.fasta	PairedContig_2750	1530	1985	-	csgB	1-456/456	========/======	2025-02-02	99.78	83.81	vfdb	NP_460114	(csgB) minor curlin subunit precursor curli nucleator protein CsgB [Agf (VF0103)] [Salmonella enterica subsp. enterica serovar Typhimurium str. LT2]
1125_spades_megahit.gam.fasta	PairedContig_2750	2739	3389	+	csgD	1-651/651	===============	0/0	100.00	1981-11-01	vfdb	NP_460113	(csgD) DNA-binding transcriptional regulator CsgD [curli fibers/thin aggregative fimbriae (AGF) (AI094)] [Salmonella enterica subsp. enterica serovar Typhimurium str. LT2]
1125_spades_megahit.gam.fasta	PairedContig_2750	3808	4224	+	csgF	1-417/417	========/======	2025-03-08	1999-04-01	81.23	vfdb	NP_460111	(csgF) curli production assembly/transport protein CsgF [Agf (VF0103)] [Salmonella enterica subsp. enterica serovar Typhimurium str. LT2]
1125_spades_megahit.gam.fasta	PairedContig_2750	4251	5084	+	csgG	1-834/834	===============	0/0	100.00	83.33	vfdb	NP_460110	(csgG) curli production assembly/transport protein CsgG [Agf (VF0103)] [Salmonella enterica subsp. enterica serovar Typhimurium str. LT2]
1125_spades_megahit.gam.fasta	PairedContig_286	831	1381	-	espY2	1-551/570	========/======	2025-02-02	96.49	89.49	vfdb	NP_285765	(espY2) Type III secretion system effector EspY2 [LEE encoded T3SS (SS020)] [Escherichia coli O157:H7 str. EDL933]
1125_spades_megahit.gam.fasta	PairedContig_375	456	2037	-	espX4	1-1581/1581	========/======	2025-03-03	99.94	1994-12-01	vfdb	NP_290672	(espX4) Type III secretion system effector EspX4 [LEE encoded T3SS (SS020)] [Escherichia coli O157:H7 str. EDL933]
1125_spades_megahit.gam.fasta	PairedContig_586	281	1573	-	espX5	1-1293/1293	===============	0/0	100.00	1998-07-01	vfdb	NP_290699	(espX5) Type III secretion system effector EspX5 [LEE encoded T3SS (SS020)] [Escherichia coli O157:H7 str. EDL933]
1138_spades_megahit.gam.fasta	PairedContig_10	92236	92836	+	fimB	1-601/603	===============	0/0	99.67	97.84	vfdb	NP_757239	(fimB) Type 1 fimbriae Regulatory protein fimB [Type 1 fimbriae (VF0221)] [Escherichia coli CFT073]
1138_spades_megahit.gam.fasta	PairedContig_10	93316	93912	+	fimE	1-597/597	===============	0/0	100.00	99.16	vfdb	NP_757240	(fimE) Type 1 fimbriae Regulatory protein fimE [Type 1 fimbriae (VF0221)] [Escherichia coli CFT073]
1138_spades_megahit.gam.fasta	PairedContig_10	94336	94940	+	fimA	1-606/606	========/======	2025-01-01	99.83	90.59	vfdb	NP_757241	(fimA) Type-1 fimbrial protein A chain precursor [Type 1 fimbriae (VF0221)] [Escherichia coli CFT073]
1138_spades_megahit.gam.fasta	PairedContig_10	95005	95544	+	fimI	1-540/540	===============	0/0	100.00	1999-07-01	vfdb	NP_757242	(fimI) Fimbrin-like protein fimI precursor [Type 1 fimbriae (VF0221)] [Escherichia coli CFT073]
1138_spades_megahit.gam.fasta	PairedContig_10	95581	96306	+	fimC	1-726/726	===============	0/0	100.00	98.62	vfdb	NP_757243	(fimC) Chaperone protein fimC precursor [Type 1 fimbriae (VF0221)] [Escherichia coli CFT073]
1138_spades_megahit.gam.fasta	PairedContig_10	96373	99009	+	fimD	1-2637/2637	===============	0/0	100.00	98.60	vfdb	NP_757244	(fimD) Outer membrane usher protein fimD precursor [Type 1 fimbriae (VF0221)] [Escherichia coli CFT073]
1138_spades_megahit.gam.fasta	PairedContig_10	99016	99549	+	fimF	1-534/534	===============	0/0	100.00	98.13	vfdb	NP_757245	(fimF) FimF protein precursor [Type 1 fimbriae (VF0221)] [Escherichia coli CFT073]
1138_spades_megahit.gam.fasta	PairedContig_10	99562	100065	+	fimG	1-504/504	===============	0/0	100.00	97.82	vfdb	NP_757247	(fimG) FimG protein precursor [Type 1 fimbriae (VF0221)] [Escherichia coli CFT073]
1138_spades_megahit.gam.fasta	PairedContig_10	100076	100987	+	fimH	1-912/912	===============	0/0	100.00	97.48	vfdb	NP_757248	(fimH) FimH protein precursor [Type 1 fimbriae (VF0221)] [Escherichia coli CFT073]
1138_spades_megahit.gam.fasta	PairedContig_120	24921	25976	+	espR1	198-1253/1260	..=============	0/0	83.81	93.75	vfdb	NP_287686	(espR1) Type III secretion system effector espR1 [LEE encoded T3SS (SS020)] [Escherichia coli O157:H7 str. EDL933]
1138_spades_megahit.gam.fasta	PairedContig_125	39235	40656	+	espX1	1-1422/1422	===============	0/0	100.00	94.80	vfdb	NP_285716	(espX1) Type III secretion system effector EspX1 [LEE encoded T3SS (SS020)] [Escherichia coli O157:H7 str. EDL933]
1138_spades_megahit.gam.fasta	PairedContig_20	39873	41453	+	espX4	1-1581/1581	========/======	2025-02-02	99.94	1993-11-01	vfdb	NP_290672	(espX4) Type III secretion system effector EspX4 [LEE encoded T3SS (SS020)] [Escherichia coli O157:H7 str. EDL933]
1138_spades_megahit.gam.fasta	PairedContig_20	72363	73655	-	espX5	1-1293/1293	===============	0/0	100.00	95.59	vfdb	NP_290699	(espX5) Type III secretion system effector EspX5 [LEE encoded T3SS (SS020)] [Escherichia coli O157:H7 str. EDL933]
1138_spades_megahit.gam.fasta	PairedContig_27	11316	13213	-	espL1	1-1899/1899	========/======	2025-01-01	99.95	96.84	vfdb	NP_288154	(espL1) Type III secretion system effector espL1 [LEE encoded T3SS (SS020)] [Escherichia coli O157:H7 str. EDL933]
1138_spades_megahit.gam.fasta	PairedContig_29	16327	17097	-	entD	1-771/771	===============	0/0	100.00	93.90	vfdb	NP_752599	(entD) phosphopantetheinyl transferase component of enterobactin synthase multienzyme complex [Enterobactin (VF0228)] [Escherichia coli CFT073]
1138_spades_megahit.gam.fasta	PairedContig_29	17122	19362	-	fepA	1-2241/2241	===============	0/0	100.00	96.79	vfdb	NP_752600	(fepA) ferrienterobactin outer membrane transporter [Enterobactin (VF0228)] [Escherichia coli CFT073]
1138_spades_megahit.gam.fasta	PairedContig_29	19605	20807	+	fes	1-1203/1203	===============	0/0	100.00	96.76	vfdb	NP_752602	(fes) enterobactin/ferric enterobactin esterase [enterobactin (IA019)] [Escherichia coli CFT073]
1138_spades_megahit.gam.fasta	PairedContig_29	21025	24878	+	entF	1-3854/3882	===============	0/0	99.28	95.61	vfdb	NP_752604	(entF) enterobactin synthase multienzyme complex component ATP-dependent [Enterobactin (VF0228)] [Escherichia coli CFT073]
1138_spades_megahit.gam.fasta	PairedContig_29	26252	27067	-	fepC	1-816/816	===============	0/0	100.00	1997-06-01	vfdb	NP_752606	(fepC) ferrienterobactin ABC transporter ATPase [Enterobactin (VF0228)] [Escherichia coli CFT073]
1138_spades_megahit.gam.fasta	PairedContig_29	27064	28056	-	fepG	1-993/993	===============	0/0	100.00	94.76	vfdb	NP_752607	(fepG) iron-enterobactin ABC transporter permease [Enterobactin (VF0228)] [Escherichia coli CFT073]
1138_spades_megahit.gam.fasta	PairedContig_29	28053	29069	-	fepD	1-1017/1017	===============	0/0	100.00	95.77	vfdb	NP_752608	(fepD) ferrienterobactin ABC transporter permease [Enterobactin (VF0228)] [Escherichia coli CFT073]
1138_spades_megahit.gam.fasta	PairedContig_29	29168	30417	+	entS	1-1250/1251	===============	0/0	99.92	95.28	vfdb	NP_752609	(entS) enterobactin exporter iron-regulated [enterobactin (IA019)] [Escherichia coli CFT073]
1138_spades_megahit.gam.fasta	PairedContig_29	30502	31458	-	fepB	1-957/957	===============	0/0	100.00	97.28	vfdb	NP_752610	(fepB) ferrienterobactin ABC transporter periplasmic binding protein [Enterobactin (VF0228)] [Escherichia coli CFT073]
1138_spades_megahit.gam.fasta	PairedContig_29	31821	33008	+	entC	1-1188/1188	===============	0/0	100.00	97.56	vfdb	NP_752611	(entC) isochorismate synthase 1 [Enterobactin (VF0228)] [Escherichia coli CFT073]
1138_spades_megahit.gam.fasta	PairedContig_29	33018	34628	+	entE	1-1611/1611	===============	0/0	100.00	95.84	vfdb	NP_752612	(entE) 23-dihydroxybenzoate-AMP ligase component of enterobactin synthase multienzyme complex [Enterobactin (VF0228)] [Escherichia coli CFT073]
1138_spades_megahit.gam.fasta	PairedContig_29	34642	35499	+	entB	1-858/858	===============	0/0	100.00	97.79	vfdb	NP_752613	(entB) isochorismatase [Enterobactin (VF0228)] [Escherichia coli CFT073]
1138_spades_megahit.gam.fasta	PairedContig_29	35499	36245	+	entA	1-747/747	===============	0/0	100.00	1995-05-01	vfdb	NP_752614	(entA) 23-dihydro-23-dihydroxybenzoate dehydrogenase [Enterobactin (VF0228)] [Escherichia coli CFT073]
1138_spades_megahit.gam.fasta	PairedContig_3	118452	119282	+	gspC	1-831/831	===============	0/0	100.00	94.95	vfdb	YP_404599	(gspC) general secretion pathway protein C [T2SS (VF0333)] [Shigella dysenteriae Sd197]
1138_spades_megahit.gam.fasta	PairedContig_3	119522	121372	+	gspD	1-1836/1836	========/======	2025-01-15	100.00	97.30	vfdb	YP_404600	(gspD) general secretion pathway protein D [T2SS (VF0333)] [Shigella dysenteriae Sd197]
1138_spades_megahit.gam.fasta	PairedContig_3	121372	122865	+	gspE	1-1494/1494	===============	0/0	100.00	96.19	vfdb	YP_404601	(gspE) general secretion pathway protein E [T2SS (VF0333)] [Shigella dysenteriae Sd197]
1138_spades_megahit.gam.fasta	PairedContig_3	122865	124064	+	gspF	1-1200/1200	===============	0/0	100.00	1997-08-01	vfdb	YP_404602	(gspF) general secretion pathway protein F [T2SS (VF0333)] [Shigella dysenteriae Sd197]
1138_spades_megahit.gam.fasta	PairedContig_3	124105	124560	+	gspG	1-456/456	===============	0/0	100.00	95.61	vfdb	YP_404603	(gspG) general secretion pathway protein G [T2SS (VF0333)] [Shigella dysenteriae Sd197]
1138_spades_megahit.gam.fasta	PairedContig_3	124597	125127	+	gspH	1-531/531	===============	0/0	100.00	95.29	vfdb	YP_404604	(gspH) general secretion pathway protein H [T2SS (VF0333)] [Shigella dysenteriae Sd197]
1138_spades_megahit.gam.fasta	PairedContig_3	125124	125495	+	gspI	1-372/372	===============	0/0	100.00	1994-09-01	vfdb	YP_404605	(gspI) general secretion pathway protein I [T2SS (VF0333)] [Shigella dysenteriae Sd197]
1138_spades_megahit.gam.fasta	PairedContig_3	125528	126097	+	gspJ	1-570/570	===============	0/0	100.00	97.19	vfdb	YP_404606	(gspJ) general secretion pathway protein J [T2SS (VF0333)] [Shigella dysenteriae Sd197]
1138_spades_megahit.gam.fasta	PairedContig_3	126094	127071	+	gspK	1-978/978	===============	0/0	100.00	97.34	vfdb	YP_404607	(gspK) general secretion pathway protein K [T2SS (VF0333)] [Shigella dysenteriae Sd197]
1138_spades_megahit.gam.fasta	PairedContig_3	127386	128246	+	gspL	1-861/861	===============	0/0	100.00	97.33	vfdb	YP_404608	(gspL) general secretion pathway protein L [T2SS (VF0333)] [Shigella dysenteriae Sd197]
1138_spades_megahit.gam.fasta	PairedContig_3	128362	128784	+	gspM	1-423/423	===============	0/0	100.00	96.93	vfdb	YP_404609	(gspM) general secretion pathway protein M [T2SS (VF0333)] [Shigella dysenteriae Sd197]
1138_spades_megahit.gam.fasta	PairedContig_35	3504	4337	-	csgG	1-834/834	===============	0/0	100.00	1983-09-01	vfdb	NP_460110	(csgG) curli production assembly/transport protein CsgG [Agf (VF0103)] [Salmonella enterica subsp. enterica serovar Typhimurium str. LT2]
1138_spades_megahit.gam.fasta	PairedContig_35	4364	4780	-	csgF	1-417/417	========/======	2025-03-08	1999-04-01	81.23	vfdb	NP_460111	(csgF) curli production assembly/transport protein CsgF [Agf (VF0103)] [Salmonella enterica subsp. enterica serovar Typhimurium str. LT2]
1138_spades_megahit.gam.fasta	PairedContig_35	5199	5849	-	csgD	1-651/651	===============	0/0	100.00	1981-11-01	vfdb	NP_460113	(csgD) DNA-binding transcriptional regulator CsgD [curli fibers/thin aggregative fimbriae (AGF) (AI094)] [Salmonella enterica subsp. enterica serovar Typhimurium str. LT2]
1138_spades_megahit.gam.fasta	PairedContig_35	6603	7058	+	csgB	1-456/456	========/======	2025-02-02	99.78	83.81	vfdb	NP_460114	(csgB) minor curlin subunit precursor curli nucleator protein CsgB [Agf (VF0103)] [Salmonella enterica subsp. enterica serovar Typhimurium str. LT2]
1138_spades_megahit.gam.fasta	PairedContig_4	73579	74631	+	ompA	1-1041/1041	========/======	2025-01-12	100.00	1994-02-01	vfdb	AAF37887	(ompA) outer membrane protein A [OmpA (VF0236)] [Escherichia coli O18:K1:H7 str. RS218]
1138_spades_megahit.gam.fasta	PairedContig_67	25362	26115	-	yagV/ecpE	1-754/756	===============	0/0	99.74	96.82	vfdb	NP_286006	(yagV/ecpE) E. coli common pilus chaperone EcpE [ECP (VF0404)] [Escherichia coli O157:H7 str. EDL933]
1138_spades_megahit.gam.fasta	PairedContig_67	26039	27682	-	yagW/ecpD	1-1644/1644	===============	0/0	100.00	98.66	vfdb	NP_286007	(yagW/ecpD) polymerized tip adhesin of ECP fibers [ECP (VF0404)] [Escherichia coli O157:H7 str. EDL933]
1138_spades_megahit.gam.fasta	PairedContig_67	27672	30197	-	yagX/ecpC	1-2526/2526	===============	0/0	100.00	98.69	vfdb	NP_286008	(yagX/ecpC) E. coli common pilus usher EcpC [ECP (VF0404)] [Escherichia coli O157:H7 str. EDL933]
1138_spades_megahit.gam.fasta	PairedContig_67	30223	30891	-	yagY/ecpB	1-669/669	===============	0/0	100.00	98.66	vfdb	NP_286009	(yagY/ecpB) E. coli common pilus chaperone EcpB [ECP (VF0404)] [Escherichia coli O157:H7 str. EDL933]
1138_spades_megahit.gam.fasta	PairedContig_67	30949	31536	-	yagZ/ecpA	1-588/588	===============	0/0	100.00	99.15	vfdb	NP_286010	(yagZ/ecpA) E. coli common pilus structural subunit EcpA [ECP (VF0404)] [Escherichia coli O157:H7 str. EDL933]
1138_spades_megahit.gam.fasta	PairedContig_67	31611	32201	-	ykgK/ecpR	1-591/591	===============	0/0	100.00	97.63	vfdb	NP_286011	(ykgK/ecpR) regulator protein EcpR [ECP (VF0404)] [Escherichia coli O157:H7 str. EDL933]
1138_spades_megahit.gam.fasta	PairedContig_67	35221	39446	+	fdeC	1-4229/4251	========/======	2025-01-03	99.41	92.48	vfdb	YP_002390132	(fdeC) adhesin FdeC [FdeC (VF0506)] [Escherichia coli O45:K1:H7 str. S88]
1138_spades_megahit.gam.fasta	PairedContig_98	320	2497	+	iroN	1-2178/2178	===============	0/0	100.00	1999-04-01	vfdb	NP_753164	(iroN) salmochelin receptor IroN [IroN (VF0230)] [Escherichia coli CFT073]
1138_spades_megahit.gam.fasta	PairedContig_98	2542	3498	-	iroE	1-957/957	===============	0/0	100.00	99.48	vfdb	NP_753165	(iroE) esterase [Salmochelin (IA013)] [Escherichia coli CFT073]
1138_spades_megahit.gam.fasta	PairedContig_98	3583	4812	-	iroD	1-1230/1230	===============	0/0	100.00	98.94	vfdb	NP_753166	(iroD) esterase [Salmochelin (IA013)] [Escherichia coli CFT073]
1138_spades_megahit.gam.fasta	PairedContig_98	4916	8653	-	iroC	1-3738/3738	===============	0/0	100.00	99.20	vfdb	NP_753167	(iroC) ATP binding cassette transporter [Salmochelin (IA013)] [Escherichia coli CFT073]
1138_spades_megahit.gam.fasta	PairedContig_98	8716	9878	-	iroB	1-1163/1164	===============	0/0	99.91	98.37	vfdb	NP_753168	(iroB) glucosyltransferase IroB [Salmochelin (IA013)] [Escherichia coli CFT073]
1153_spades_megahit.gam.fasta	PairedContig_10	200689	202110	+	espX1	1-1422/1422	===============	0/0	100.00	94.80	vfdb	NP_285716	(espX1) Type III secretion system effector EspX1 [LEE encoded T3SS (SS020)] [Escherichia coli O157:H7 str. EDL933]
1153_spades_megahit.gam.fasta	PairedContig_106	13677	15257	-	espX4	1-1581/1581	========/======	2025-02-02	99.94	92.98	vfdb	NP_290672	(espX4) Type III secretion system effector EspX4 [LEE encoded T3SS (SS020)] [Escherichia coli O157:H7 str. EDL933]
1153_spades_megahit.gam.fasta	PairedContig_111	34692	35854	+	iroB	1-1163/1164	===============	0/0	99.91	98.28	vfdb	NP_753168	(iroB) glucosyltransferase IroB [Salmochelin (IA013)] [Escherichia coli CFT073]
1153_spades_megahit.gam.fasta	PairedContig_111	35917	39654	+	iroC	1-3738/3738	===============	0/0	100.00	99.17	vfdb	NP_753167	(iroC) ATP binding cassette transporter [Salmochelin (IA013)] [Escherichia coli CFT073]
1153_spades_megahit.gam.fasta	PairedContig_111	39758	40987	+	iroD	1-1230/1230	===============	0/0	100.00	98.86	vfdb	NP_753166	(iroD) esterase [Salmochelin (IA013)] [Escherichia coli CFT073]
1153_spades_megahit.gam.fasta	PairedContig_111	41072	42028	+	iroE	1-957/957	===============	0/0	100.00	99.48	vfdb	NP_753165	(iroE) esterase [Salmochelin (IA013)] [Escherichia coli CFT073]
1153_spades_megahit.gam.fasta	PairedContig_111	42073	44250	-	iroN	1-2178/2178	===============	0/0	100.00	99.13	vfdb	NP_753164	(iroN) salmochelin receptor IroN [IroN (VF0230)] [Escherichia coli CFT073]
1153_spades_megahit.gam.fasta	PairedContig_12	138834	139436	+	fimB	1-603/603	===============	0/0	100.00	97.84	vfdb	NP_757239	(fimB) Type 1 fimbriae Regulatory protein fimB [Type 1 fimbriae (VF0221)] [Escherichia coli CFT073]
1153_spades_megahit.gam.fasta	PairedContig_12	139914	140510	+	fimE	1-597/597	===============	0/0	100.00	99.16	vfdb	NP_757240	(fimE) Type 1 fimbriae Regulatory protein fimE [Type 1 fimbriae (VF0221)] [Escherichia coli CFT073]
1153_spades_megahit.gam.fasta	PairedContig_12	140934	141538	+	fimA	1-606/606	========/======	2025-01-01	99.83	90.59	vfdb	NP_757241	(fimA) Type-1 fimbrial protein A chain precursor [Type 1 fimbriae (VF0221)] [Escherichia coli CFT073]
1153_spades_megahit.gam.fasta	PairedContig_12	141603	142142	+	fimI	1-540/540	===============	0/0	100.00	1999-07-01	vfdb	NP_757242	(fimI) Fimbrin-like protein fimI precursor [Type 1 fimbriae (VF0221)] [Escherichia coli CFT073]
1153_spades_megahit.gam.fasta	PairedContig_12	142179	142904	+	fimC	1-726/726	===============	0/0	100.00	98.62	vfdb	NP_757243	(fimC) Chaperone protein fimC precursor [Type 1 fimbriae (VF0221)] [Escherichia coli CFT073]
1153_spades_megahit.gam.fasta	PairedContig_12	142971	145607	+	fimD	1-2637/2637	===============	0/0	100.00	98.64	vfdb	NP_757244	(fimD) Outer membrane usher protein fimD precursor [Type 1 fimbriae (VF0221)] [Escherichia coli CFT073]
1153_spades_megahit.gam.fasta	PairedContig_12	145614	146147	+	fimF	1-534/534	===============	0/0	100.00	98.13	vfdb	NP_757245	(fimF) FimF protein precursor [Type 1 fimbriae (VF0221)] [Escherichia coli CFT073]
1153_spades_megahit.gam.fasta	PairedContig_12	146160	146663	+	fimG	1-504/504	===============	0/0	100.00	97.82	vfdb	NP_757247	(fimG) FimG protein precursor [Type 1 fimbriae (VF0221)] [Escherichia coli CFT073]
1153_spades_megahit.gam.fasta	PairedContig_12	146674	147585	+	fimH	1-912/912	===============	0/0	100.00	97.48	vfdb	NP_757248	(fimH) FimH protein precursor [Type 1 fimbriae (VF0221)] [Escherichia coli CFT073]
1153_spades_megahit.gam.fasta	PairedContig_20	4861	5694	-	csgG	1-834/834	===============	0/0	100.00	82.97	vfdb	NP_460110	(csgG) curli production assembly/transport protein CsgG [Agf (VF0103)] [Salmonella enterica subsp. enterica serovar Typhimurium str. LT2]
1153_spades_megahit.gam.fasta	PairedContig_20	5721	6137	-	csgF	1-417/417	========/======	2025-03-08	1999-04-01	81.23	vfdb	NP_460111	(csgF) curli production assembly/transport protein CsgF [Agf (VF0103)] [Salmonella enterica subsp. enterica serovar Typhimurium str. LT2]
1153_spades_megahit.gam.fasta	PairedContig_20	6556	7206	-	csgD	1-651/651	===============	0/0	100.00	1981-11-01	vfdb	NP_460113	(csgD) DNA-binding transcriptional regulator CsgD [curli fibers/thin aggregative fimbriae (AGF) (AI094)] [Salmonella enterica subsp. enterica serovar Typhimurium str. LT2]
1153_spades_megahit.gam.fasta	PairedContig_20	7960	8415	+	csgB	1-456/456	========/======	2025-02-02	99.78	83.81	vfdb	NP_460114	(csgB) minor curlin subunit precursor curli nucleator protein CsgB [Agf (VF0103)] [Salmonella enterica subsp. enterica serovar Typhimurium str. LT2]
1153_spades_megahit.gam.fasta	PairedContig_3	190166	190588	-	gspM	1-423/423	===============	0/0	100.00	1994-09-01	vfdb	YP_404609	(gspM) general secretion pathway protein M [T2SS (VF0333)] [Shigella dysenteriae Sd197]
1153_spades_megahit.gam.fasta	PairedContig_3	190704	191564	-	gspL	1-861/861	===============	0/0	100.00	97.44	vfdb	YP_404608	(gspL) general secretion pathway protein L [T2SS (VF0333)] [Shigella dysenteriae Sd197]
1153_spades_megahit.gam.fasta	PairedContig_3	191879	192856	-	gspK	1-978/978	===============	0/0	100.00	97.95	vfdb	YP_404607	(gspK) general secretion pathway protein K [T2SS (VF0333)] [Shigella dysenteriae Sd197]
1153_spades_megahit.gam.fasta	PairedContig_3	192853	193422	-	gspJ	1-570/570	===============	0/0	100.00	97.19	vfdb	YP_404606	(gspJ) general secretion pathway protein J [T2SS (VF0333)] [Shigella dysenteriae Sd197]
1153_spades_megahit.gam.fasta	PairedContig_3	193455	193826	-	gspI	1-372/372	===============	0/0	100.00	94.89	vfdb	YP_404605	(gspI) general secretion pathway protein I [T2SS (VF0333)] [Shigella dysenteriae Sd197]
1153_spades_megahit.gam.fasta	PairedContig_3	193823	194353	-	gspH	1-531/531	===============	0/0	100.00	1996-05-01	vfdb	YP_404604	(gspH) general secretion pathway protein H [T2SS (VF0333)] [Shigella dysenteriae Sd197]
1153_spades_megahit.gam.fasta	PairedContig_3	194390	194845	-	gspG	1-456/456	===============	0/0	100.00	95.61	vfdb	YP_404603	(gspG) general secretion pathway protein G [T2SS (VF0333)] [Shigella dysenteriae Sd197]
1153_spades_megahit.gam.fasta	PairedContig_3	194886	196085	-	gspF	1-1200/1200	===============	0/0	100.00	96.17	vfdb	YP_404602	(gspF) general secretion pathway protein F [T2SS (VF0333)] [Shigella dysenteriae Sd197]
1153_spades_megahit.gam.fasta	PairedContig_3	196085	197578	-	gspE	1-1494/1494	===============	0/0	100.00	96.52	vfdb	YP_404601	(gspE) general secretion pathway protein E [T2SS (VF0333)] [Shigella dysenteriae Sd197]
1153_spades_megahit.gam.fasta	PairedContig_3	197578	199428	-	gspD	1-1836/1836	========/======	2025-01-15	100.00	97.46	vfdb	YP_404600	(gspD) general secretion pathway protein D [T2SS (VF0333)] [Shigella dysenteriae Sd197]
1153_spades_megahit.gam.fasta	PairedContig_3	199668	200498	-	gspC	1-831/831	===============	0/0	100.00	94.58	vfdb	YP_404599	(gspC) general secretion pathway protein C [T2SS (VF0333)] [Shigella dysenteriae Sd197]
1153_spades_megahit.gam.fasta	PairedContig_53	103953	105245	+	espX5	1-1293/1293	===============	0/0	100.00	95.90	vfdb	NP_290699	(espX5) Type III secretion system effector EspX5 [LEE encoded T3SS (SS020)] [Escherichia coli O157:H7 str. EDL933]
1153_spades_megahit.gam.fasta	PairedContig_56	94109	95977	+	espL1	1-1899/1899	========/======	2/30	98.42	95.26	vfdb	NP_288154	(espL1) Type III secretion system effector espL1 [LEE encoded T3SS (SS020)] [Escherichia coli O157:H7 str. EDL933]
1153_spades_megahit.gam.fasta	PairedContig_58	34774	35826	-	ompA	1-1041/1041	========/======	2025-01-12	100.00	1996-01-01	vfdb	AAF37887	(ompA) outer membrane protein A [OmpA (VF0236)] [Escherichia coli O18:K1:H7 str. RS218]
1153_spades_megahit.gam.fasta	PairedContig_63	99306	100052	-	entA	1-747/747	===============	0/0	100.00	94.91	vfdb	NP_752614	(entA) 23-dihydro-23-dihydroxybenzoate dehydrogenase [Enterobactin (VF0228)] [Escherichia coli CFT073]
1153_spades_megahit.gam.fasta	PairedContig_63	100052	100909	-	entB	1-858/858	===============	0/0	100.00	97.79	vfdb	NP_752613	(entB) isochorismatase [Enterobactin (VF0228)] [Escherichia coli CFT073]
1153_spades_megahit.gam.fasta	PairedContig_63	100923	102533	-	entE	1-1611/1611	===============	0/0	100.00	95.97	vfdb	NP_752612	(entE) 23-dihydroxybenzoate-AMP ligase component of enterobactin synthase multienzyme complex [Enterobactin (VF0228)] [Escherichia coli CFT073]
1153_spades_megahit.gam.fasta	PairedContig_63	102543	103730	-	entC	1-1188/1188	===============	0/0	100.00	97.47	vfdb	NP_752611	(entC) isochorismate synthase 1 [Enterobactin (VF0228)] [Escherichia coli CFT073]
1153_spades_megahit.gam.fasta	PairedContig_63	104024	104980	+	fepB	1-957/957	===============	0/0	100.00	97.28	vfdb	NP_752610	(fepB) ferrienterobactin ABC transporter periplasmic binding protein [Enterobactin (VF0228)] [Escherichia coli CFT073]
1153_spades_megahit.gam.fasta	PairedContig_63	104984	106234	-	entS	1-1251/1251	===============	0/0	100.00	95.52	vfdb	NP_752609	(entS) enterobactin exporter iron-regulated [enterobactin (IA019)] [Escherichia coli CFT073]
1153_spades_megahit.gam.fasta	PairedContig_63	106333	107349	+	fepD	1-1017/1017	===============	0/0	100.00	95.77	vfdb	NP_752608	(fepD) ferrienterobactin ABC transporter permease [Enterobactin (VF0228)] [Escherichia coli CFT073]
1153_spades_megahit.gam.fasta	PairedContig_63	107346	108338	+	fepG	1-993/993	===============	0/0	100.00	94.76	vfdb	NP_752607	(fepG) iron-enterobactin ABC transporter permease [Enterobactin (VF0228)] [Escherichia coli CFT073]
1153_spades_megahit.gam.fasta	PairedContig_63	108335	109150	+	fepC	1-816/816	===============	0/0	100.00	1997-06-01	vfdb	NP_752606	(fepC) ferrienterobactin ABC transporter ATPase [Enterobactin (VF0228)] [Escherichia coli CFT073]
1153_spades_megahit.gam.fasta	PairedContig_63	110524	114377	-	entF	1-3854/3882	===============	0/0	99.28	95.59	vfdb	NP_752604	(entF) enterobactin synthase multienzyme complex component ATP-dependent [Enterobactin (VF0228)] [Escherichia coli CFT073]
1153_spades_megahit.gam.fasta	PairedContig_63	114595	115797	-	fes	1-1203/1203	===============	0/0	100.00	96.76	vfdb	NP_752602	(fes) enterobactin/ferric enterobactin esterase [enterobactin (IA019)] [Escherichia coli CFT073]
1153_spades_megahit.gam.fasta	PairedContig_63	116040	118280	+	fepA	1-2241/2241	===============	0/0	100.00	96.92	vfdb	NP_752600	(fepA) ferrienterobactin outer membrane transporter [Enterobactin (VF0228)] [Escherichia coli CFT073]
1153_spades_megahit.gam.fasta	PairedContig_63	118305	119075	+	entD	1-771/771	===============	0/0	100.00	1994-03-01	vfdb	NP_752599	(entD) phosphopantetheinyl transferase component of enterobactin synthase multienzyme complex [Enterobactin (VF0228)] [Escherichia coli CFT073]
1153_spades_megahit.gam.fasta	PairedContig_68	24920	25975	+	espR1	198-1253/1260	..=============	0/0	83.81	93.84	vfdb	NP_287686	(espR1) Type III secretion system effector espR1 [LEE encoded T3SS (SS020)] [Escherichia coli O157:H7 str. EDL933]
1153_spades_megahit.gam.fasta	PairedContig_9	65505	66258	-	yagV/ecpE	1-754/756	===============	0/0	99.74	96.82	vfdb	NP_286006	(yagV/ecpE) E. coli common pilus chaperone EcpE [ECP (VF0404)] [Escherichia coli O157:H7 str. EDL933]
1153_spades_megahit.gam.fasta	PairedContig_9	66182	67825	-	yagW/ecpD	1-1644/1644	===============	0/0	100.00	98.66	vfdb	NP_286007	(yagW/ecpD) polymerized tip adhesin of ECP fibers [ECP (VF0404)] [Escherichia coli O157:H7 str. EDL933]
1153_spades_megahit.gam.fasta	PairedContig_9	67815	70340	-	yagX/ecpC	1-2526/2526	===============	0/0	100.00	98.61	vfdb	NP_286008	(yagX/ecpC) E. coli common pilus usher EcpC [ECP (VF0404)] [Escherichia coli O157:H7 str. EDL933]
1153_spades_megahit.gam.fasta	PairedContig_9	70366	71034	-	yagY/ecpB	1-669/669	===============	0/0	100.00	98.50	vfdb	NP_286009	(yagY/ecpB) E. coli common pilus chaperone EcpB [ECP (VF0404)] [Escherichia coli O157:H7 str. EDL933]
1153_spades_megahit.gam.fasta	PairedContig_9	71092	71679	-	yagZ/ecpA	1-588/588	===============	0/0	100.00	99.15	vfdb	NP_286010	(yagZ/ecpA) E. coli common pilus structural subunit EcpA [ECP (VF0404)] [Escherichia coli O157:H7 str. EDL933]
1153_spades_megahit.gam.fasta	PairedContig_9	71754	72344	-	ykgK/ecpR	1-591/591	===============	0/0	100.00	97.63	vfdb	NP_286011	(ykgK/ecpR) regulator protein EcpR [ECP (VF0404)] [Escherichia coli O157:H7 str. EDL933]
1153_spades_megahit.gam.fasta	PairedContig_9	75364	79589	+	fdeC	1-4229/4251	========/======	2025-01-03	99.41	92.48	vfdb	YP_002390132	(fdeC) adhesin FdeC [FdeC (VF0506)] [Escherichia coli O45:K1:H7 str. S88]
1158_spades_megahit.gam.fasta	PairedContig_102	485	2786	-	iutA	1-2280/2280	========/======	2025-03-24	99.96	88.36	vfdb	NP_755498	(iutA) ferric aerobactin receptor precusor IutA [Aerobactin (VF0229)] [Escherichia coli CFT073]
1158_spades_megahit.gam.fasta	PairedContig_102	2724	4045	-	iucD	1-1323/1338	========/======	2025-01-01	98.80	96.30	vfdb	NP_755499	(iucD) L-lysine 6-monooxygenase IucD [Aerobactin (VF0229)] [Escherichia coli CFT073]
1158_spades_megahit.gam.fasta	PairedContig_102	4042	5784	-	iucC	1-1743/1743	===============	0/0	100.00	1996-04-01	vfdb	NP_755500	(iucC) aerobactin siderophore biosynthesis protein IucC [Aerobactin (VF0229)] [Escherichia coli CFT073]
1158_spades_megahit.gam.fasta	PairedContig_102	5784	6731	-	iucB	1-948/948	===============	0/0	100.00	95.46	vfdb	NP_755501	(iucB) aerobactin siderophore biosynthesis protein IucB [Aerobactin (VF0229)] [Escherichia coli CFT073]
1158_spades_megahit.gam.fasta	PairedContig_102	6732	8519	-	iucA	1-1788/1788	===============	0/0	100.00	94.18	vfdb	NP_755502	(iucA) aerobactin siderophore biosynthesis protein IucD [Aerobactin (VF0229)] [Escherichia coli CFT073]
1158_spades_megahit.gam.fasta	PairedContig_123	14326	15906	-	espX4	1-1581/1581	========/======	2025-02-02	99.94	92.98	vfdb	NP_290672	(espX4) Type III secretion system effector EspX4 [LEE encoded T3SS (SS020)] [Escherichia coli O157:H7 str. EDL933]
1158_spades_megahit.gam.fasta	PairedContig_139	101077	102369	+	espX5	1-1293/1293	===============	0/0	100.00	95.90	vfdb	NP_290699	(espX5) Type III secretion system effector EspX5 [LEE encoded T3SS (SS020)] [Escherichia coli O157:H7 str. EDL933]
1158_spades_megahit.gam.fasta	PairedContig_140	14904	15657	-	yagV/ecpE	1-754/756	===============	0/0	99.74	96.82	vfdb	NP_286006	(yagV/ecpE) E. coli common pilus chaperone EcpE [ECP (VF0404)] [Escherichia coli O157:H7 str. EDL933]
1158_spades_megahit.gam.fasta	PairedContig_140	15581	17224	-	yagW/ecpD	1-1644/1644	===============	0/0	100.00	98.60	vfdb	NP_286007	(yagW/ecpD) polymerized tip adhesin of ECP fibers [ECP (VF0404)] [Escherichia coli O157:H7 str. EDL933]
1158_spades_megahit.gam.fasta	PairedContig_140	17214	19739	-	yagX/ecpC	1-2526/2526	===============	0/0	100.00	98.65	vfdb	NP_286008	(yagX/ecpC) E. coli common pilus usher EcpC [ECP (VF0404)] [Escherichia coli O157:H7 str. EDL933]
1158_spades_megahit.gam.fasta	PairedContig_140	19765	20433	-	yagY/ecpB	1-669/669	===============	0/0	100.00	98.66	vfdb	NP_286009	(yagY/ecpB) E. coli common pilus chaperone EcpB [ECP (VF0404)] [Escherichia coli O157:H7 str. EDL933]
1158_spades_megahit.gam.fasta	PairedContig_140	20491	21078	-	yagZ/ecpA	1-588/588	===============	0/0	100.00	99.32	vfdb	NP_286010	(yagZ/ecpA) E. coli common pilus structural subunit EcpA [ECP (VF0404)] [Escherichia coli O157:H7 str. EDL933]
1158_spades_megahit.gam.fasta	PairedContig_140	21153	21743	-	ykgK/ecpR	1-591/591	===============	0/0	100.00	97.63	vfdb	NP_286011	(ykgK/ecpR) regulator protein EcpR [ECP (VF0404)] [Escherichia coli O157:H7 str. EDL933]
1158_spades_megahit.gam.fasta	PairedContig_140	24763	28988	+	fdeC	1-4229/4251	========/======	2025-01-03	99.41	92.39	vfdb	YP_002390132	(fdeC) adhesin FdeC [FdeC (VF0506)] [Escherichia coli O45:K1:H7 str. S88]
1158_spades_megahit.gam.fasta	PairedContig_15	4865	5698	-	csgG	1-834/834	===============	0/0	100.00	1983-09-01	vfdb	NP_460110	(csgG) curli production assembly/transport protein CsgG [Agf (VF0103)] [Salmonella enterica subsp. enterica serovar Typhimurium str. LT2]
1158_spades_megahit.gam.fasta	PairedContig_15	5725	6141	-	csgF	1-417/417	========/======	2025-03-08	1999-04-01	81.23	vfdb	NP_460111	(csgF) curli production assembly/transport protein CsgF [Agf (VF0103)] [Salmonella enterica subsp. enterica serovar Typhimurium str. LT2]
1158_spades_megahit.gam.fasta	PairedContig_15	6560	7210	-	csgD	1-651/651	===============	0/0	100.00	1981-11-01	vfdb	NP_460113	(csgD) DNA-binding transcriptional regulator CsgD [curli fibers/thin aggregative fimbriae (AGF) (AI094)] [Salmonella enterica subsp. enterica serovar Typhimurium str. LT2]
1158_spades_megahit.gam.fasta	PairedContig_15	7964	8419	+	csgB	1-456/456	========/======	2025-02-02	99.78	83.81	vfdb	NP_460114	(csgB) minor curlin subunit precursor curli nucleator protein CsgB [Agf (VF0103)] [Salmonella enterica subsp. enterica serovar Typhimurium str. LT2]
1158_spades_megahit.gam.fasta	PairedContig_2	73279	74319	+	ompA	1-1041/1041	===============	0/0	100.00	1998-08-01	vfdb	AAF37887	(ompA) outer membrane protein A [OmpA (VF0236)] [Escherichia coli O18:K1:H7 str. RS218]
1158_spades_megahit.gam.fasta	PairedContig_21	94401	95312	-	fimH	1-912/912	===============	0/0	100.00	97.81	vfdb	NP_757248	(fimH) FimH protein precursor [Type 1 fimbriae (VF0221)] [Escherichia coli CFT073]
1158_spades_megahit.gam.fasta	PairedContig_21	95323	95826	-	fimG	1-504/504	===============	0/0	100.00	97.62	vfdb	NP_757247	(fimG) FimG protein precursor [Type 1 fimbriae (VF0221)] [Escherichia coli CFT073]
1158_spades_megahit.gam.fasta	PairedContig_21	95839	96372	-	fimF	1-534/534	===============	0/0	100.00	96.44	vfdb	NP_757245	(fimF) FimF protein precursor [Type 1 fimbriae (VF0221)] [Escherichia coli CFT073]
1158_spades_megahit.gam.fasta	PairedContig_21	96379	99015	-	fimD	1-2637/2637	===============	0/0	100.00	98.71	vfdb	NP_757244	(fimD) Outer membrane usher protein fimD precursor [Type 1 fimbriae (VF0221)] [Escherichia coli CFT073]
1158_spades_megahit.gam.fasta	PairedContig_21	99082	99807	-	fimC	1-726/726	===============	0/0	100.00	97.93	vfdb	NP_757243	(fimC) Chaperone protein fimC precursor [Type 1 fimbriae (VF0221)] [Escherichia coli CFT073]
1158_spades_megahit.gam.fasta	PairedContig_21	99844	100383	-	fimI	1-540/540	===============	0/0	100.00	1999-07-01	vfdb	NP_757242	(fimI) Fimbrin-like protein fimI precursor [Type 1 fimbriae (VF0221)] [Escherichia coli CFT073]
1158_spades_megahit.gam.fasta	PairedContig_21	100448	101052	-	fimA	1-606/606	========/======	2025-01-01	99.83	90.59	vfdb	NP_757241	(fimA) Type-1 fimbrial protein A chain precursor [Type 1 fimbriae (VF0221)] [Escherichia coli CFT073]
1158_spades_megahit.gam.fasta	PairedContig_21	101476	102072	-	fimE	1-597/597	===============	0/0	100.00	99.16	vfdb	NP_757240	(fimE) Type 1 fimbriae Regulatory protein fimE [Type 1 fimbriae (VF0221)] [Escherichia coli CFT073]
1158_spades_megahit.gam.fasta	PairedContig_21	102550	103152	-	fimB	1-603/603	===============	0/0	100.00	1998-01-01	vfdb	NP_757239	(fimB) Type 1 fimbriae Regulatory protein fimB [Type 1 fimbriae (VF0221)] [Escherichia coli CFT073]
1158_spades_megahit.gam.fasta	PairedContig_23	16693	17463	-	entD	1-771/771	===============	0/0	100.00	94.68	vfdb	NP_752599	(entD) phosphopantetheinyl transferase component of enterobactin synthase multienzyme complex [Enterobactin (VF0228)] [Escherichia coli CFT073]
1158_spades_megahit.gam.fasta	PairedContig_23	17488	19728	-	fepA	1-2241/2241	===============	0/0	100.00	96.92	vfdb	NP_752600	(fepA) ferrienterobactin outer membrane transporter [Enterobactin (VF0228)] [Escherichia coli CFT073]
1158_spades_megahit.gam.fasta	PairedContig_23	19971	21173	+	fes	1-1203/1203	===============	0/0	100.00	96.76	vfdb	NP_752602	(fes) enterobactin/ferric enterobactin esterase [enterobactin (IA019)] [Escherichia coli CFT073]
1158_spades_megahit.gam.fasta	PairedContig_23	21391	25244	+	entF	1-3854/3882	===============	0/0	99.28	95.36	vfdb	NP_752604	(entF) enterobactin synthase multienzyme complex component ATP-dependent [Enterobactin (VF0228)] [Escherichia coli CFT073]
1158_spades_megahit.gam.fasta	PairedContig_23	26618	27433	-	fepC	1-816/816	===============	0/0	100.00	1997-06-01	vfdb	NP_752606	(fepC) ferrienterobactin ABC transporter ATPase [Enterobactin (VF0228)] [Escherichia coli CFT073]
1158_spades_megahit.gam.fasta	PairedContig_23	27430	28422	-	fepG	1-993/993	===============	0/0	100.00	94.56	vfdb	NP_752607	(fepG) iron-enterobactin ABC transporter permease [Enterobactin (VF0228)] [Escherichia coli CFT073]
1158_spades_megahit.gam.fasta	PairedContig_23	28419	29435	-	fepD	1-1017/1017	===============	0/0	100.00	95.77	vfdb	NP_752608	(fepD) ferrienterobactin ABC transporter permease [Enterobactin (VF0228)] [Escherichia coli CFT073]
1158_spades_megahit.gam.fasta	PairedContig_23	29534	30784	+	entS	1-1251/1251	===============	0/0	100.00	95.60	vfdb	NP_752609	(entS) enterobactin exporter iron-regulated [enterobactin (IA019)] [Escherichia coli CFT073]
1158_spades_megahit.gam.fasta	PairedContig_23	30788	31744	-	fepB	1-957/957	===============	0/0	100.00	97.39	vfdb	NP_752610	(fepB) ferrienterobactin ABC transporter periplasmic binding protein [Enterobactin (VF0228)] [Escherichia coli CFT073]
1158_spades_megahit.gam.fasta	PairedContig_23	31921	33108	+	entC	1-1188/1188	===============	0/0	100.00	97.90	vfdb	NP_752611	(entC) isochorismate synthase 1 [Enterobactin (VF0228)] [Escherichia coli CFT073]
1158_spades_megahit.gam.fasta	PairedContig_23	33118	34728	+	entE	1-1611/1611	===============	0/0	100.00	95.90	vfdb	NP_752612	(entE) 23-dihydroxybenzoate-AMP ligase component of enterobactin synthase multienzyme complex [Enterobactin (VF0228)] [Escherichia coli CFT073]
1158_spades_megahit.gam.fasta	PairedContig_23	34742	35599	+	entB	1-858/858	===============	0/0	100.00	97.79	vfdb	NP_752613	(entB) isochorismatase [Enterobactin (VF0228)] [Escherichia coli CFT073]
1158_spades_megahit.gam.fasta	PairedContig_23	35599	36345	+	entA	1-747/747	===============	0/0	100.00	1995-05-01	vfdb	NP_752614	(entA) 23-dihydro-23-dihydroxybenzoate dehydrogenase [Enterobactin (VF0228)] [Escherichia coli CFT073]
1158_spades_megahit.gam.fasta	PairedContig_24	24050	25918	+	espL1	1-1899/1899	========/======	2/30	98.42	95.26	vfdb	NP_288154	(espL1) Type III secretion system effector espL1 [LEE encoded T3SS (SS020)] [Escherichia coli O157:H7 str. EDL933]
1158_spades_megahit.gam.fasta	PairedContig_3	310151	310573	-	gspM	1-423/423	===============	0/0	100.00	93.85	vfdb	YP_404609	(gspM) general secretion pathway protein M [T2SS (VF0333)] [Shigella dysenteriae Sd197]
1158_spades_megahit.gam.fasta	PairedContig_3	310689	311549	-	gspL	1-861/861	===============	0/0	100.00	97.56	vfdb	YP_404608	(gspL) general secretion pathway protein L [T2SS (VF0333)] [Shigella dysenteriae Sd197]
1158_spades_megahit.gam.fasta	PairedContig_3	311864	312841	-	gspK	1-978/978	===============	0/0	100.00	97.55	vfdb	YP_404607	(gspK) general secretion pathway protein K [T2SS (VF0333)] [Shigella dysenteriae Sd197]
1158_spades_megahit.gam.fasta	PairedContig_3	312838	313407	-	gspJ	1-570/570	===============	0/0	100.00	97.19	vfdb	YP_404606	(gspJ) general secretion pathway protein J [T2SS (VF0333)] [Shigella dysenteriae Sd197]
1158_spades_megahit.gam.fasta	PairedContig_3	313440	313811	-	gspI	1-372/372	===============	0/0	100.00	95.16	vfdb	YP_404605	(gspI) general secretion pathway protein I [T2SS (VF0333)] [Shigella dysenteriae Sd197]
1158_spades_megahit.gam.fasta	PairedContig_3	313808	314338	-	gspH	1-531/531	===============	0/0	100.00	1996-05-01	vfdb	YP_404604	(gspH) general secretion pathway protein H [T2SS (VF0333)] [Shigella dysenteriae Sd197]
1158_spades_megahit.gam.fasta	PairedContig_3	314375	314830	-	gspG	1-456/456	===============	0/0	100.00	95.39	vfdb	YP_404603	(gspG) general secretion pathway protein G [T2SS (VF0333)] [Shigella dysenteriae Sd197]
1158_spades_megahit.gam.fasta	PairedContig_3	314871	316070	-	gspF	1-1200/1200	===============	0/0	100.00	96.17	vfdb	YP_404602	(gspF) general secretion pathway protein F [T2SS (VF0333)] [Shigella dysenteriae Sd197]
1158_spades_megahit.gam.fasta	PairedContig_3	316070	317563	-	gspE	1-1494/1494	===============	0/0	100.00	96.45	vfdb	YP_404601	(gspE) general secretion pathway protein E [T2SS (VF0333)] [Shigella dysenteriae Sd197]
1158_spades_megahit.gam.fasta	PairedContig_3	317563	319413	-	gspD	1-1836/1836	========/======	2025-01-15	100.00	97.25	vfdb	YP_404600	(gspD) general secretion pathway protein D [T2SS (VF0333)] [Shigella dysenteriae Sd197]
1158_spades_megahit.gam.fasta	PairedContig_3	319653	320483	-	gspC	1-831/831	===============	0/0	100.00	1995-07-01	vfdb	YP_404599	(gspC) general secretion pathway protein C [T2SS (VF0333)] [Shigella dysenteriae Sd197]
1158_spades_megahit.gam.fasta	PairedContig_44	24921	25976	+	espR1	198-1253/1260	..=============	0/0	83.81	1994-03-01	vfdb	NP_287686	(espR1) Type III secretion system effector espR1 [LEE encoded T3SS (SS020)] [Escherichia coli O157:H7 str. EDL933]
1158_spades_megahit.gam.fasta	PairedContig_6	15313	16733	-	espX1	1-1422/1422	========/======	2025-01-01	99.93	94.58	vfdb	NP_285716	(espX1) Type III secretion system effector EspX1 [LEE encoded T3SS (SS020)] [Escherichia coli O157:H7 str. EDL933]
1158_spades_megahit.gam.fasta	PairedContig_83	9185	11362	+	iroN	1-2178/2178	===============	0/0	100.00	99.13	vfdb	NP_753164	(iroN) salmochelin receptor IroN [IroN (VF0230)] [Escherichia coli CFT073]
1158_spades_megahit.gam.fasta	PairedContig_83	11407	12363	-	iroE	1-957/957	===============	0/0	100.00	99.48	vfdb	NP_753165	(iroE) esterase [Salmochelin (IA013)] [Escherichia coli CFT073]
1158_spades_megahit.gam.fasta	PairedContig_83	12448	13677	-	iroD	1-1230/1230	===============	0/0	100.00	98.62	vfdb	NP_753166	(iroD) esterase [Salmochelin (IA013)] [Escherichia coli CFT073]
1158_spades_megahit.gam.fasta	PairedContig_83	13781	17518	-	iroC	1-3738/3738	===============	0/0	100.00	99.14	vfdb	NP_753167	(iroC) ATP binding cassette transporter [Salmochelin (IA013)] [Escherichia coli CFT073]
1158_spades_megahit.gam.fasta	PairedContig_83	17581	18743	-	iroB	1-1163/1164	===============	0/0	99.91	98.37	vfdb	NP_753168	(iroB) glucosyltransferase IroB [Salmochelin (IA013)] [Escherichia coli CFT073]
1182_spades_megahit.gam.fasta	PairedContig_1141	69	563	-	shuX	1-495/495	===============	0/0	100.00	95.96	vfdb	YP_405016	(shuX) shu locus protein ShuX [Shu (VF0256)] [Shigella dysenteriae Sd197]
1182_spades_megahit.gam.fasta	PairedContig_1242	7920	8522	+	fimB	1-603/603	===============	0/0	100.00	97.68	vfdb	NP_757239	(fimB) Type 1 fimbriae Regulatory protein fimB [Type 1 fimbriae (VF0221)] [Escherichia coli CFT073]
1182_spades_megahit.gam.fasta	PairedContig_1295	460	1029	+	espY2	1-570/570	===============	0/0	100.00	94.74	vfdb	NP_285765	(espY2) Type III secretion system effector EspY2 [LEE encoded T3SS (SS020)] [Escherichia coli O157:H7 str. EDL933]
1182_spades_megahit.gam.fasta	PairedContig_1592	471	1061	-	ykgK/ecpR	1-591/591	===============	0/0	100.00	98.82	vfdb	NP_286011	(ykgK/ecpR) regulator protein EcpR [ECP (VF0404)] [Escherichia coli O157:H7 str. EDL933]
1182_spades_megahit.gam.fasta	PairedContig_1767	4671	5471	-	chuV	1-801/801	===============	0/0	100.00	98.25	vfdb	NP_756180	(chuV) ATP-binding hydrophilic protein ChuV [Chu (VF0227)] [Escherichia coli CFT073]
1182_spades_megahit.gam.fasta	PairedContig_1875	2907	4157	+	espR1	1-1251/1260	===============	0/0	99.29	94.25	vfdb	NP_287686	(espR1) Type III secretion system effector espR1 [LEE encoded T3SS (SS020)] [Escherichia coli O157:H7 str. EDL933]
1182_spades_megahit.gam.fasta	PairedContig_1888	347	1918	-	espY3	1-1572/1572	===============	0/0	100.00	95.67	vfdb	NP_286160	(espY3) Type III secretion system effector EspY3 [LEE encoded T3SS (SS020)] [Escherichia coli O157:H7 str. EDL933]
1182_spades_megahit.gam.fasta	PairedContig_2229	1555	2010	-	csgB	1-456/456	========/======	2025-02-02	99.78	83.81	vfdb	NP_460114	(csgB) minor curlin subunit precursor curli nucleator protein CsgB [Agf (VF0103)] [Salmonella enterica subsp. enterica serovar Typhimurium str. LT2]
1182_spades_megahit.gam.fasta	PairedContig_2229	2764	3414	+	csgD	1-651/651	===============	0/0	100.00	81.41	vfdb	NP_460113	(csgD) DNA-binding transcriptional regulator CsgD [curli fibers/thin aggregative fimbriae (AGF) (AI094)] [Salmonella enterica subsp. enterica serovar Typhimurium str. LT2]
1182_spades_megahit.gam.fasta	PairedContig_2229	3833	4249	+	csgF	1-417/417	========/======	2025-03-08	1999-04-01	81.00	vfdb	NP_460111	(csgF) curli production assembly/transport protein CsgF [Agf (VF0103)] [Salmonella enterica subsp. enterica serovar Typhimurium str. LT2]
1182_spades_megahit.gam.fasta	PairedContig_2229	4276	5109	+	csgG	1-834/834	===============	0/0	100.00	83.33	vfdb	NP_460110	(csgG) curli production assembly/transport protein CsgG [Agf (VF0103)] [Salmonella enterica subsp. enterica serovar Typhimurium str. LT2]
1182_spades_megahit.gam.fasta	PairedContig_2669	5295	7562	+	espY4	142-2409/2409	===============	0/0	94.15	1996-12-01	vfdb	NP_290352	(espY4) Type III secretion system effector EspY4 [LEE encoded T3SS (SS020)] [Escherichia coli O157:H7 str. EDL933]
1182_spades_megahit.gam.fasta	PairedContig_2850	139	909	+	entD	1-771/771	===============	0/0	100.00	92.74	vfdb	NP_752599	(entD) phosphopantetheinyl transferase component of enterobactin synthase multienzyme complex [Enterobactin (VF0228)] [Escherichia coli CFT073]
1182_spades_megahit.gam.fasta	PairedContig_2899	104	559	+	gspG	1-456/456	===============	0/0	100.00	94.96	vfdb	YP_404603	(gspG) general secretion pathway protein G [T2SS (VF0333)] [Shigella dysenteriae Sd197]
1182_spades_megahit.gam.fasta	PairedContig_2985	5752	7173	-	espX1	1-1422/1422	===============	0/0	100.00	94.37	vfdb	NP_285716	(espX1) Type III secretion system effector EspX1 [LEE encoded T3SS (SS020)] [Escherichia coli O157:H7 str. EDL933]
1182_spades_megahit.gam.fasta	PairedContig_3108	439	972	+	fimF	1-534/534	===============	0/0	100.00	97.57	vfdb	NP_757245	(fimF) FimF protein precursor [Type 1 fimbriae (VF0221)] [Escherichia coli CFT073]
1182_spades_megahit.gam.fasta	PairedContig_3108	985	1488	+	fimG	1-504/504	===============	0/0	100.00	97.62	vfdb	NP_757247	(fimG) FimG protein precursor [Type 1 fimbriae (VF0221)] [Escherichia coli CFT073]
1182_spades_megahit.gam.fasta	PairedContig_3108	1499	2410	+	fimH	1-912/912	===============	0/0	100.00	97.26	vfdb	NP_757248	(fimH) FimH protein precursor [Type 1 fimbriae (VF0221)] [Escherichia coli CFT073]
1182_spades_megahit.gam.fasta	PairedContig_3221	303	1411	+	espR4	1-1113/1140	========/======	2025-04-06	97.19	84.38	vfdb	NP_288396	(espR4) Type III secretion system effector espR4 [LEE encoded T3SS (SS020)] [Escherichia coli O157:H7 str. EDL933]
1182_spades_megahit.gam.fasta	PairedContig_3633	96	2282	-	espL4	1-2187/2187	===============	0/0	100.00	96.48	vfdb	NP_290644	(espL4) Type III secretion system effector EspL4 [LEE encoded T3SS (SS020)] [Escherichia coli O157:H7 str. EDL933]
1182_spades_megahit.gam.fasta	PairedContig_522	262	1554	+	espX5	1-1293/1293	===============	0/0	100.00	96.13	vfdb	NP_290699	(espX5) Type III secretion system effector EspX5 [LEE encoded T3SS (SS020)] [Escherichia coli O157:H7 str. EDL933]
1182_spades_megahit.gam.fasta	PairedContig_529	225	1641	+	espX4	1-1417/1581	==============.	0/0	89.63	1996-12-01	vfdb	NP_290672	(espX4) Type III secretion system effector EspX4 [LEE encoded T3SS (SS020)] [Escherichia coli O157:H7 str. EDL933]
1182_spades_megahit.gam.fasta	PairedContig_706	1316	2092	+	kpsM	1-777/777	===============	0/0	100.00	1995-11-01	vfdb	AAA24046	(kpsM) KpsM [K1 capsule (VF0239)] [Escherichia coli O18:K1:H7 str. RS218]
1182_spades_megahit.gam.fasta	PairedContig_720	419	1999	+	espX4	1-1581/1581	========/======	2025-02-02	99.94	93.62	vfdb	NP_290672	(espX4) Type III secretion system effector EspX4 [LEE encoded T3SS (SS020)] [Escherichia coli O157:H7 str. EDL933]
1182_spades_megahit.gam.fasta	PairedContig_774	256	924	+	yagY/ecpB	1-669/669	===============	0/0	100.00	1998-06-01	vfdb	NP_286009	(yagY/ecpB) E. coli common pilus chaperone EcpB [ECP (VF0404)] [Escherichia coli O157:H7 str. EDL933]
1182_spades_megahit.gam.fasta	PairedContig_940	1	2169	-	fimD	1-2169/2637	=============..	0/0	82.25	98.25	vfdb	NP_757244	(fimD) Outer membrane usher protein fimD precursor [Type 1 fimbriae (VF0221)] [Escherichia coli CFT073]
1182_spades_megahit.gam.fasta	PairedContig_940	2236	2961	-	fimC	1-726/726	===============	0/0	100.00	98.48	vfdb	NP_757243	(fimC) Chaperone protein fimC precursor [Type 1 fimbriae (VF0221)] [Escherichia coli CFT073]
1182_spades_megahit.gam.fasta	PairedContig_940	2998	3537	-	fimI	1-540/540	===============	0/0	100.00	98.70	vfdb	NP_757242	(fimI) Fimbrin-like protein fimI precursor [Type 1 fimbriae (VF0221)] [Escherichia coli CFT073]
1182_spades_megahit.gam.fasta	PairedContig_940	3602	4213	-	fimA	1-606/606	========/======	2025-01-06	100.00	88.23	vfdb	NP_757241	(fimA) Type-1 fimbrial protein A chain precursor [Type 1 fimbriae (VF0221)] [Escherichia coli CFT073]
1182_spades_megahit.gam.fasta	PairedContig_955	756	1504	-	espY1	1-753/753	========/======	2025-02-04	99.47	95.62	vfdb	NP_285753	(espY1) Type III secretion system effector EspY1 [LEE encoded T3SS (SS020)] [Escherichia coli O157:H7 str. EDL933]
1189_spades_megahit.gam.fasta	PairedContig_1	3180	3602	-	gspM	1-423/423	===============	0/0	100.00	1994-09-01	vfdb	YP_404609	(gspM) general secretion pathway protein M [T2SS (VF0333)] [Shigella dysenteriae Sd197]
1189_spades_megahit.gam.fasta	PairedContig_1	3718	4578	-	gspL	1-861/861	===============	0/0	100.00	1997-10-01	vfdb	YP_404608	(gspL) general secretion pathway protein L [T2SS (VF0333)] [Shigella dysenteriae Sd197]
1189_spades_megahit.gam.fasta	PairedContig_1	4893	5870	-	gspK	1-978/978	===============	0/0	100.00	97.85	vfdb	YP_404607	(gspK) general secretion pathway protein K [T2SS (VF0333)] [Shigella dysenteriae Sd197]
1189_spades_megahit.gam.fasta	PairedContig_1	5867	6436	-	gspJ	1-570/570	===============	0/0	100.00	97.19	vfdb	YP_404606	(gspJ) general secretion pathway protein J [T2SS (VF0333)] [Shigella dysenteriae Sd197]
1189_spades_megahit.gam.fasta	PairedContig_1	6469	6840	-	gspI	1-372/372	===============	0/0	100.00	95.16	vfdb	YP_404605	(gspI) general secretion pathway protein I [T2SS (VF0333)] [Shigella dysenteriae Sd197]
1189_spades_megahit.gam.fasta	PairedContig_1	6837	7367	-	gspH	1-531/531	===============	0/0	100.00	1996-05-01	vfdb	YP_404604	(gspH) general secretion pathway protein H [T2SS (VF0333)] [Shigella dysenteriae Sd197]
1189_spades_megahit.gam.fasta	PairedContig_1	7404	7859	-	gspG	1-456/456	===============	0/0	100.00	95.61	vfdb	YP_404603	(gspG) general secretion pathway protein G [T2SS (VF0333)] [Shigella dysenteriae Sd197]
1189_spades_megahit.gam.fasta	PairedContig_1	7900	9099	-	gspF	1-1200/1200	===============	0/0	100.00	96.25	vfdb	YP_404602	(gspF) general secretion pathway protein F [T2SS (VF0333)] [Shigella dysenteriae Sd197]
1189_spades_megahit.gam.fasta	PairedContig_1	9099	10592	-	gspE	1-1494/1494	===============	0/0	100.00	1996-12-01	vfdb	YP_404601	(gspE) general secretion pathway protein E [T2SS (VF0333)] [Shigella dysenteriae Sd197]
1189_spades_megahit.gam.fasta	PairedContig_1	10592	12442	-	gspD	1-1836/1836	========/======	2025-01-15	100.00	97.35	vfdb	YP_404600	(gspD) general secretion pathway protein D [T2SS (VF0333)] [Shigella dysenteriae Sd197]
1189_spades_megahit.gam.fasta	PairedContig_1	12682	13512	-	gspC	1-831/831	===============	0/0	100.00	94.58	vfdb	YP_404599	(gspC) general secretion pathway protein C [T2SS (VF0333)] [Shigella dysenteriae Sd197]
1189_spades_megahit.gam.fasta	PairedContig_106	11540	12792	-	espR1	1-1253/1260	===============	0/0	99.44	94.49	vfdb	NP_287686	(espR1) Type III secretion system effector espR1 [LEE encoded T3SS (SS020)] [Escherichia coli O157:H7 str. EDL933]
1189_spades_megahit.gam.fasta	PairedContig_11	2318	3739	-	espX1	1-1422/1422	===============	0/0	100.00	94.37	vfdb	NP_285716	(espX1) Type III secretion system effector EspX1 [LEE encoded T3SS (SS020)] [Escherichia coli O157:H7 str. EDL933]
1189_spades_megahit.gam.fasta	PairedContig_13	94470	95381	-	fimH	1-912/912	===============	0/0	100.00	97.37	vfdb	NP_757248	(fimH) FimH protein precursor [Type 1 fimbriae (VF0221)] [Escherichia coli CFT073]
1189_spades_megahit.gam.fasta	PairedContig_13	95392	95895	-	fimG	1-504/504	===============	0/0	100.00	98.41	vfdb	NP_757247	(fimG) FimG protein precursor [Type 1 fimbriae (VF0221)] [Escherichia coli CFT073]
1189_spades_megahit.gam.fasta	PairedContig_13	95908	96441	-	fimF	1-534/534	===============	0/0	100.00	97.75	vfdb	NP_757245	(fimF) FimF protein precursor [Type 1 fimbriae (VF0221)] [Escherichia coli CFT073]
1189_spades_megahit.gam.fasta	PairedContig_13	96448	99084	-	fimD	1-2637/2637	===============	0/0	100.00	98.82	vfdb	NP_757244	(fimD) Outer membrane usher protein fimD precursor [Type 1 fimbriae (VF0221)] [Escherichia coli CFT073]
1189_spades_megahit.gam.fasta	PairedContig_13	99151	99876	-	fimC	1-726/726	===============	0/0	100.00	98.62	vfdb	NP_757243	(fimC) Chaperone protein fimC precursor [Type 1 fimbriae (VF0221)] [Escherichia coli CFT073]
1189_spades_megahit.gam.fasta	PairedContig_13	99913	100452	-	fimI	1-540/540	===============	0/0	100.00	98.70	vfdb	NP_757242	(fimI) Fimbrin-like protein fimI precursor [Type 1 fimbriae (VF0221)] [Escherichia coli CFT073]
1189_spades_megahit.gam.fasta	PairedContig_13	100517	101121	-	fimA	1-606/606	========/======	2025-01-01	99.83	1991-09-01	vfdb	NP_757241	(fimA) Type-1 fimbrial protein A chain precursor [Type 1 fimbriae (VF0221)] [Escherichia coli CFT073]
1189_spades_megahit.gam.fasta	PairedContig_13	101545	102141	-	fimE	1-597/597	===============	0/0	100.00	99.16	vfdb	NP_757240	(fimE) Type 1 fimbriae Regulatory protein fimE [Type 1 fimbriae (VF0221)] [Escherichia coli CFT073]
1189_spades_megahit.gam.fasta	PairedContig_13	102619	103221	-	fimB	1-603/603	===============	0/0	100.00	97.84	vfdb	NP_757239	(fimB) Type 1 fimbriae Regulatory protein fimB [Type 1 fimbriae (VF0221)] [Escherichia coli CFT073]
1189_spades_megahit.gam.fasta	PairedContig_16	15924	16694	-	entD	1-771/771	===============	0/0	100.00	1994-03-01	vfdb	NP_752599	(entD) phosphopantetheinyl transferase component of enterobactin synthase multienzyme complex [Enterobactin (VF0228)] [Escherichia coli CFT073]
1189_spades_megahit.gam.fasta	PairedContig_16	16719	18959	-	fepA	1-2241/2241	===============	0/0	100.00	96.74	vfdb	NP_752600	(fepA) ferrienterobactin outer membrane transporter [Enterobactin (VF0228)] [Escherichia coli CFT073]
1189_spades_megahit.gam.fasta	PairedContig_16	19202	20404	+	fes	1-1203/1203	===============	0/0	100.00	96.51	vfdb	NP_752602	(fes) enterobactin/ferric enterobactin esterase [enterobactin (IA019)] [Escherichia coli CFT073]
1189_spades_megahit.gam.fasta	PairedContig_16	20622	24475	+	entF	1-3854/3882	===============	0/0	99.28	95.43	vfdb	NP_752604	(entF) enterobactin synthase multienzyme complex component ATP-dependent [Enterobactin (VF0228)] [Escherichia coli CFT073]
1189_spades_megahit.gam.fasta	PairedContig_16	25849	26664	-	fepC	1-816/816	===============	0/0	100.00	1997-06-01	vfdb	NP_752606	(fepC) ferrienterobactin ABC transporter ATPase [Enterobactin (VF0228)] [Escherichia coli CFT073]
1189_spades_megahit.gam.fasta	PairedContig_16	26661	27653	-	fepG	1-993/993	===============	0/0	100.00	94.76	vfdb	NP_752607	(fepG) iron-enterobactin ABC transporter permease [Enterobactin (VF0228)] [Escherichia coli CFT073]
1189_spades_megahit.gam.fasta	PairedContig_16	27650	28666	-	fepD	1-1017/1017	===============	0/0	100.00	95.77	vfdb	NP_752608	(fepD) ferrienterobactin ABC transporter permease [Enterobactin (VF0228)] [Escherichia coli CFT073]
1189_spades_megahit.gam.fasta	PairedContig_16	28765	30015	+	entS	1-1251/1251	===============	0/0	100.00	95.60	vfdb	NP_752609	(entS) enterobactin exporter iron-regulated [enterobactin (IA019)] [Escherichia coli CFT073]
1189_spades_megahit.gam.fasta	PairedContig_16	30019	30975	-	fepB	1-957/957	===============	0/0	100.00	97.39	vfdb	NP_752610	(fepB) ferrienterobactin ABC transporter periplasmic binding protein [Enterobactin (VF0228)] [Escherichia coli CFT073]
1189_spades_megahit.gam.fasta	PairedContig_16	31338	32525	+	entC	1-1188/1188	===============	0/0	100.00	97.56	vfdb	NP_752611	(entC) isochorismate synthase 1 [Enterobactin (VF0228)] [Escherichia coli CFT073]
1189_spades_megahit.gam.fasta	PairedContig_16	32535	34145	+	entE	1-1611/1611	===============	0/0	100.00	95.90	vfdb	NP_752612	(entE) 23-dihydroxybenzoate-AMP ligase component of enterobactin synthase multienzyme complex [Enterobactin (VF0228)] [Escherichia coli CFT073]
1189_spades_megahit.gam.fasta	PairedContig_16	34159	35016	+	entB	1-858/858	===============	0/0	100.00	97.67	vfdb	NP_752613	(entB) isochorismatase [Enterobactin (VF0228)] [Escherichia coli CFT073]
1189_spades_megahit.gam.fasta	PairedContig_16	35016	35762	+	entA	1-747/747	===============	0/0	100.00	95.98	vfdb	NP_752614	(entA) 23-dihydro-23-dihydroxybenzoate dehydrogenase [Enterobactin (VF0228)] [Escherichia coli CFT073]
1189_spades_megahit.gam.fasta	PairedContig_3	29952	30992	+	ompA	1-1041/1041	===============	0/0	100.00	1998-08-01	vfdb	AAF37887	(ompA) outer membrane protein A [OmpA (VF0236)] [Escherichia coli O18:K1:H7 str. RS218]
1189_spades_megahit.gam.fasta	PairedContig_50	5226	6059	-	csgG	1-834/834	===============	0/0	100.00	1983-09-01	vfdb	NP_460110	(csgG) curli production assembly/transport protein CsgG [Agf (VF0103)] [Salmonella enterica subsp. enterica serovar Typhimurium str. LT2]
1189_spades_megahit.gam.fasta	PairedContig_50	6086	6502	-	csgF	1-417/417	========/======	2025-03-08	1999-04-01	81.23	vfdb	NP_460111	(csgF) curli production assembly/transport protein CsgF [Agf (VF0103)] [Salmonella enterica subsp. enterica serovar Typhimurium str. LT2]
1189_spades_megahit.gam.fasta	PairedContig_50	6921	7571	-	csgD	1-651/651	===============	0/0	100.00	1981-11-01	vfdb	NP_460113	(csgD) DNA-binding transcriptional regulator CsgD [curli fibers/thin aggregative fimbriae (AGF) (AI094)] [Salmonella enterica subsp. enterica serovar Typhimurium str. LT2]
1189_spades_megahit.gam.fasta	PairedContig_6	213349	217574	-	fdeC	1-4229/4251	========/======	2025-01-03	99.41	1991-11-01	vfdb	YP_002390132	(fdeC) adhesin FdeC [FdeC (VF0506)] [Escherichia coli O45:K1:H7 str. S88]
1189_spades_megahit.gam.fasta	PairedContig_6	220594	221184	+	ykgK/ecpR	1-591/591	===============	0/0	100.00	97.46	vfdb	NP_286011	(ykgK/ecpR) regulator protein EcpR [ECP (VF0404)] [Escherichia coli O157:H7 str. EDL933]
1189_spades_megahit.gam.fasta	PairedContig_6	221259	221846	+	yagZ/ecpA	1-588/588	===============	0/0	100.00	99.15	vfdb	NP_286010	(yagZ/ecpA) E. coli common pilus structural subunit EcpA [ECP (VF0404)] [Escherichia coli O157:H7 str. EDL933]
1189_spades_megahit.gam.fasta	PairedContig_6	221904	222572	+	yagY/ecpB	1-669/669	===============	0/0	100.00	98.21	vfdb	NP_286009	(yagY/ecpB) E. coli common pilus chaperone EcpB [ECP (VF0404)] [Escherichia coli O157:H7 str. EDL933]
1189_spades_megahit.gam.fasta	PairedContig_6	222598	225123	+	yagX/ecpC	1-2526/2526	===============	0/0	100.00	98.69	vfdb	NP_286008	(yagX/ecpC) E. coli common pilus usher EcpC [ECP (VF0404)] [Escherichia coli O157:H7 str. EDL933]
1189_spades_megahit.gam.fasta	PairedContig_6	225113	226756	+	yagW/ecpD	1-1644/1644	===============	0/0	100.00	98.66	vfdb	NP_286007	(yagW/ecpD) polymerized tip adhesin of ECP fibers [ECP (VF0404)] [Escherichia coli O157:H7 str. EDL933]
1189_spades_megahit.gam.fasta	PairedContig_6	226680	227433	+	yagV/ecpE	1-754/756	===============	0/0	99.74	96.95	vfdb	NP_286006	(yagV/ecpE) E. coli common pilus chaperone EcpE [ECP (VF0404)] [Escherichia coli O157:H7 str. EDL933]
1189_spades_megahit.gam.fasta	PairedContig_60	673	1128	+	csgB	1-456/456	========/======	2025-02-02	99.78	83.81	vfdb	NP_460114	(csgB) minor curlin subunit precursor curli nucleator protein CsgB [Agf (VF0103)] [Salmonella enterica subsp. enterica serovar Typhimurium str. LT2]
1189_spades_megahit.gam.fasta	PairedContig_7	65321	67219	-	espL1	1-1899/1899	===============	0/0	100.00	94.94	vfdb	NP_288154	(espL1) Type III secretion system effector espL1 [LEE encoded T3SS (SS020)] [Escherichia coli O157:H7 str. EDL933]
1189_spades_megahit.gam.fasta	PairedContig_8	89078	90370	+	espX5	1-1293/1293	===============	0/0	100.00	95.59	vfdb	NP_290699	(espX5) Type III secretion system effector EspX5 [LEE encoded T3SS (SS020)] [Escherichia coli O157:H7 str. EDL933]
1189_spades_megahit.gam.fasta	PairedContig_8	119928	121508	-	espX4	1-1581/1581	========/======	2025-02-02	99.94	1993-05-01	vfdb	NP_290672	(espX4) Type III secretion system effector EspX4 [LEE encoded T3SS (SS020)] [Escherichia coli O157:H7 str. EDL933]
1192_spades_megahit.gam.fasta	PairedContig_102	31682	32737	+	espR1	198-1253/1260	..=============	0/0	83.81	94.22	vfdb	NP_287686	(espR1) Type III secretion system effector espR1 [LEE encoded T3SS (SS020)] [Escherichia coli O157:H7 str. EDL933]
1192_spades_megahit.gam.fasta	PairedContig_11	92134	93045	-	fimH	1-912/912	===============	0/0	100.00	97.70	vfdb	NP_757248	(fimH) FimH protein precursor [Type 1 fimbriae (VF0221)] [Escherichia coli CFT073]
1192_spades_megahit.gam.fasta	PairedContig_11	93056	93559	-	fimG	1-504/504	===============	0/0	100.00	98.21	vfdb	NP_757247	(fimG) FimG protein precursor [Type 1 fimbriae (VF0221)] [Escherichia coli CFT073]
1192_spades_megahit.gam.fasta	PairedContig_11	93572	94105	-	fimF	1-534/534	===============	0/0	100.00	97.75	vfdb	NP_757245	(fimF) FimF protein precursor [Type 1 fimbriae (VF0221)] [Escherichia coli CFT073]
1192_spades_megahit.gam.fasta	PairedContig_11	94112	96748	-	fimD	1-2637/2637	===============	0/0	100.00	98.71	vfdb	NP_757244	(fimD) Outer membrane usher protein fimD precursor [Type 1 fimbriae (VF0221)] [Escherichia coli CFT073]
1192_spades_megahit.gam.fasta	PairedContig_11	96815	97540	-	fimC	1-726/726	===============	0/0	100.00	98.35	vfdb	NP_757243	(fimC) Chaperone protein fimC precursor [Type 1 fimbriae (VF0221)] [Escherichia coli CFT073]
1192_spades_megahit.gam.fasta	PairedContig_11	97577	98116	-	fimI	1-540/540	===============	0/0	100.00	1999-07-01	vfdb	NP_757242	(fimI) Fimbrin-like protein fimI precursor [Type 1 fimbriae (VF0221)] [Escherichia coli CFT073]
1192_spades_megahit.gam.fasta	PairedContig_11	98181	98785	-	fimA	1-606/606	========/======	2025-01-01	99.83	90.59	vfdb	NP_757241	(fimA) Type-1 fimbrial protein A chain precursor [Type 1 fimbriae (VF0221)] [Escherichia coli CFT073]
1192_spades_megahit.gam.fasta	PairedContig_11	99209	99805	-	fimE	1-597/597	===============	0/0	100.00	99.16	vfdb	NP_757240	(fimE) Type 1 fimbriae Regulatory protein fimE [Type 1 fimbriae (VF0221)] [Escherichia coli CFT073]
1192_spades_megahit.gam.fasta	PairedContig_11	100283	100885	-	fimB	1-603/603	===============	0/0	100.00	98.18	vfdb	NP_757239	(fimB) Type 1 fimbriae Regulatory protein fimB [Type 1 fimbriae (VF0221)] [Escherichia coli CFT073]
1192_spades_megahit.gam.fasta	PairedContig_115	1150	1266	+	astA	1-117/117	===============	0/0	100.00	99.14	vfdb	BAA94855	(astA) heat-stable enterotoxin 1 [EAST1 (VF0216)] [Escherichia coli O44:H18 042]
1192_spades_megahit.gam.fasta	PairedContig_12	3323	4156	-	csgG	1-834/834	===============	0/0	100.00	1983-09-01	vfdb	NP_460110	(csgG) curli production assembly/transport protein CsgG [Agf (VF0103)] [Salmonella enterica subsp. enterica serovar Typhimurium str. LT2]
1192_spades_megahit.gam.fasta	PairedContig_12	4183	4599	-	csgF	1-417/417	========/======	2025-03-08	1999-04-01	81.23	vfdb	NP_460111	(csgF) curli production assembly/transport protein CsgF [Agf (VF0103)] [Salmonella enterica subsp. enterica serovar Typhimurium str. LT2]
1192_spades_megahit.gam.fasta	PairedContig_12	5018	5668	-	csgD	1-651/651	===============	0/0	100.00	1981-11-01	vfdb	NP_460113	(csgD) DNA-binding transcriptional regulator CsgD [curli fibers/thin aggregative fimbriae (AGF) (AI094)] [Salmonella enterica subsp. enterica serovar Typhimurium str. LT2]
1192_spades_megahit.gam.fasta	PairedContig_12	6422	6877	+	csgB	1-456/456	========/======	2025-02-02	99.78	1984-03-01	vfdb	NP_460114	(csgB) minor curlin subunit precursor curli nucleator protein CsgB [Agf (VF0103)] [Salmonella enterica subsp. enterica serovar Typhimurium str. LT2]
1192_spades_megahit.gam.fasta	PairedContig_13	74345	76213	-	espL1	1-1899/1899	========/======	2/30	98.42	95.26	vfdb	NP_288154	(espL1) Type III secretion system effector espL1 [LEE encoded T3SS (SS020)] [Escherichia coli O157:H7 str. EDL933]
1192_spades_megahit.gam.fasta	PairedContig_14	30549	31302	-	yagV/ecpE	1-754/756	===============	0/0	99.74	96.82	vfdb	NP_286006	(yagV/ecpE) E. coli common pilus chaperone EcpE [ECP (VF0404)] [Escherichia coli O157:H7 str. EDL933]
1192_spades_megahit.gam.fasta	PairedContig_14	31226	32869	-	yagW/ecpD	1-1644/1644	===============	0/0	100.00	98.60	vfdb	NP_286007	(yagW/ecpD) polymerized tip adhesin of ECP fibers [ECP (VF0404)] [Escherichia coli O157:H7 str. EDL933]
1192_spades_megahit.gam.fasta	PairedContig_14	32859	35384	-	yagX/ecpC	1-2526/2526	===============	0/0	100.00	98.65	vfdb	NP_286008	(yagX/ecpC) E. coli common pilus usher EcpC [ECP (VF0404)] [Escherichia coli O157:H7 str. EDL933]
1192_spades_megahit.gam.fasta	PairedContig_14	35410	36078	-	yagY/ecpB	1-669/669	===============	0/0	100.00	98.66	vfdb	NP_286009	(yagY/ecpB) E. coli common pilus chaperone EcpB [ECP (VF0404)] [Escherichia coli O157:H7 str. EDL933]
1192_spades_megahit.gam.fasta	PairedContig_14	36136	36723	-	yagZ/ecpA	1-588/588	===============	0/0	100.00	99.32	vfdb	NP_286010	(yagZ/ecpA) E. coli common pilus structural subunit EcpA [ECP (VF0404)] [Escherichia coli O157:H7 str. EDL933]
1192_spades_megahit.gam.fasta	PairedContig_14	36798	37388	-	ykgK/ecpR	1-591/591	===============	0/0	100.00	97.63	vfdb	NP_286011	(ykgK/ecpR) regulator protein EcpR [ECP (VF0404)] [Escherichia coli O157:H7 str. EDL933]
1192_spades_megahit.gam.fasta	PairedContig_14	40408	44649	+	fdeC	1-4245/4251	========/======	2025-03-05	99.76	92.32	vfdb	YP_002390132	(fdeC) adhesin FdeC [FdeC (VF0506)] [Escherichia coli O45:K1:H7 str. S88]
1192_spades_megahit.gam.fasta	PairedContig_18	140154	141206	-	ompA	1-1041/1041	========/======	2025-01-12	100.00	94.30	vfdb	AAF37887	(ompA) outer membrane protein A [OmpA (VF0236)] [Escherichia coli O18:K1:H7 str. RS218]
1192_spades_megahit.gam.fasta	PairedContig_19	82510	83802	+	espX5	1-1293/1293	===============	0/0	100.00	95.67	vfdb	NP_290699	(espX5) Type III secretion system effector EspX5 [LEE encoded T3SS (SS020)] [Escherichia coli O157:H7 str. EDL933]
1192_spades_megahit.gam.fasta	PairedContig_19	113333	114913	-	espX4	1-1581/1581	========/======	2025-02-02	99.94	1993-11-01	vfdb	NP_290672	(espX4) Type III secretion system effector EspX4 [LEE encoded T3SS (SS020)] [Escherichia coli O157:H7 str. EDL933]
1192_spades_megahit.gam.fasta	PairedContig_23	47614	48036	-	gspM	1-423/423	===============	0/0	100.00	1994-09-01	vfdb	YP_404609	(gspM) general secretion pathway protein M [T2SS (VF0333)] [Shigella dysenteriae Sd197]
1192_spades_megahit.gam.fasta	PairedContig_23	48152	49012	-	gspL	1-861/861	===============	0/0	100.00	97.56	vfdb	YP_404608	(gspL) general secretion pathway protein L [T2SS (VF0333)] [Shigella dysenteriae Sd197]
1192_spades_megahit.gam.fasta	PairedContig_23	49327	50304	-	gspK	1-978/978	===============	0/0	100.00	98.47	vfdb	YP_404607	(gspK) general secretion pathway protein K [T2SS (VF0333)] [Shigella dysenteriae Sd197]
1192_spades_megahit.gam.fasta	PairedContig_23	50301	50870	-	gspJ	1-570/570	===============	0/0	100.00	96.84	vfdb	YP_404606	(gspJ) general secretion pathway protein J [T2SS (VF0333)] [Shigella dysenteriae Sd197]
1192_spades_megahit.gam.fasta	PairedContig_23	50903	51274	-	gspI	1-372/372	===============	0/0	100.00	94.62	vfdb	YP_404605	(gspI) general secretion pathway protein I [T2SS (VF0333)] [Shigella dysenteriae Sd197]
1192_spades_megahit.gam.fasta	PairedContig_23	51271	51801	-	gspH	1-531/531	===============	0/0	100.00	95.48	vfdb	YP_404604	(gspH) general secretion pathway protein H [T2SS (VF0333)] [Shigella dysenteriae Sd197]
1192_spades_megahit.gam.fasta	PairedContig_23	51838	52293	-	gspG	1-456/456	===============	0/0	100.00	95.39	vfdb	YP_404603	(gspG) general secretion pathway protein G [T2SS (VF0333)] [Shigella dysenteriae Sd197]
1192_spades_megahit.gam.fasta	PairedContig_23	52334	53533	-	gspF	1-1200/1200	===============	0/0	100.00	96.33	vfdb	YP_404602	(gspF) general secretion pathway protein F [T2SS (VF0333)] [Shigella dysenteriae Sd197]
1192_spades_megahit.gam.fasta	PairedContig_23	53533	55026	-	gspE	1-1494/1494	===============	0/0	100.00	96.45	vfdb	YP_404601	(gspE) general secretion pathway protein E [T2SS (VF0333)] [Shigella dysenteriae Sd197]
1192_spades_megahit.gam.fasta	PairedContig_23	55026	56876	-	gspD	1-1836/1836	========/======	2025-01-15	100.00	97.46	vfdb	YP_404600	(gspD) general secretion pathway protein D [T2SS (VF0333)] [Shigella dysenteriae Sd197]
1192_spades_megahit.gam.fasta	PairedContig_23	57116	57946	-	gspC	1-831/831	===============	0/0	100.00	94.58	vfdb	YP_404599	(gspC) general secretion pathway protein C [T2SS (VF0333)] [Shigella dysenteriae Sd197]
1192_spades_megahit.gam.fasta	PairedContig_53	667	1437	-	entD	1-771/771	===============	0/0	100.00	1994-03-01	vfdb	NP_752599	(entD) phosphopantetheinyl transferase component of enterobactin synthase multienzyme complex [Enterobactin (VF0228)] [Escherichia coli CFT073]
1192_spades_megahit.gam.fasta	PairedContig_53	1462	3702	-	fepA	1-2241/2241	===============	0/0	100.00	96.79	vfdb	NP_752600	(fepA) ferrienterobactin outer membrane transporter [Enterobactin (VF0228)] [Escherichia coli CFT073]
1192_spades_megahit.gam.fasta	PairedContig_53	3945	5147	+	fes	1-1203/1203	===============	0/0	100.00	96.76	vfdb	NP_752602	(fes) enterobactin/ferric enterobactin esterase [enterobactin (IA019)] [Escherichia coli CFT073]
1192_spades_megahit.gam.fasta	PairedContig_53	5365	9194	+	entF	1-3830/3882	===============	0/0	98.66	95.43	vfdb	NP_752604	(entF) enterobactin synthase multienzyme complex component ATP-dependent [Enterobactin (VF0228)] [Escherichia coli CFT073]
1192_spades_megahit.gam.fasta	PairedContig_53	10592	11407	-	fepC	1-816/816	===============	0/0	100.00	97.30	vfdb	NP_752606	(fepC) ferrienterobactin ABC transporter ATPase [Enterobactin (VF0228)] [Escherichia coli CFT073]
1192_spades_megahit.gam.fasta	PairedContig_53	11404	12396	-	fepG	1-993/993	===============	0/0	100.00	93.96	vfdb	NP_752607	(fepG) iron-enterobactin ABC transporter permease [Enterobactin (VF0228)] [Escherichia coli CFT073]
1192_spades_megahit.gam.fasta	PairedContig_53	12393	13409	-	fepD	1-1017/1017	===============	0/0	100.00	95.97	vfdb	NP_752608	(fepD) ferrienterobactin ABC transporter permease [Enterobactin (VF0228)] [Escherichia coli CFT073]
1192_spades_megahit.gam.fasta	PairedContig_53	13508	14758	+	entS	1-1251/1251	===============	0/0	100.00	95.60	vfdb	NP_752609	(entS) enterobactin exporter iron-regulated [enterobactin (IA019)] [Escherichia coli CFT073]
1192_spades_megahit.gam.fasta	PairedContig_53	14762	15718	-	fepB	1-957/957	===============	0/0	100.00	97.39	vfdb	NP_752610	(fepB) ferrienterobactin ABC transporter periplasmic binding protein [Enterobactin (VF0228)] [Escherichia coli CFT073]
1192_spades_megahit.gam.fasta	PairedContig_53	16081	17268	+	entC	1-1188/1188	===============	0/0	100.00	97.47	vfdb	NP_752611	(entC) isochorismate synthase 1 [Enterobactin (VF0228)] [Escherichia coli CFT073]
1192_spades_megahit.gam.fasta	PairedContig_53	17278	18888	+	entE	1-1611/1611	===============	0/0	100.00	95.78	vfdb	NP_752612	(entE) 23-dihydroxybenzoate-AMP ligase component of enterobactin synthase multienzyme complex [Enterobactin (VF0228)] [Escherichia coli CFT073]
1192_spades_megahit.gam.fasta	PairedContig_53	18902	19759	+	entB	1-858/858	===============	0/0	100.00	97.90	vfdb	NP_752613	(entB) isochorismatase [Enterobactin (VF0228)] [Escherichia coli CFT073]
1192_spades_megahit.gam.fasta	PairedContig_53	19759	20505	+	entA	1-747/747	===============	0/0	100.00	95.98	vfdb	NP_752614	(entA) 23-dihydro-23-dihydroxybenzoate dehydrogenase [Enterobactin (VF0228)] [Escherichia coli CFT073]
1192_spades_megahit.gam.fasta	PairedContig_65	684	2861	+	iroN	1-2178/2178	===============	0/0	100.00	99.13	vfdb	NP_753164	(iroN) salmochelin receptor IroN [IroN (VF0230)] [Escherichia coli CFT073]
1192_spades_megahit.gam.fasta	PairedContig_65	2906	3862	-	iroE	1-957/957	===============	0/0	100.00	99.48	vfdb	NP_753165	(iroE) esterase [Salmochelin (IA013)] [Escherichia coli CFT073]
1192_spades_megahit.gam.fasta	PairedContig_65	3947	5176	-	iroD	1-1230/1230	===============	0/0	100.00	98.94	vfdb	NP_753166	(iroD) esterase [Salmochelin (IA013)] [Escherichia coli CFT073]
1192_spades_megahit.gam.fasta	PairedContig_65	5280	9017	-	iroC	1-3738/3738	===============	0/0	100.00	99.22	vfdb	NP_753167	(iroC) ATP binding cassette transporter [Salmochelin (IA013)] [Escherichia coli CFT073]
1192_spades_megahit.gam.fasta	PairedContig_65	9080	10242	-	iroB	1-1163/1164	===============	0/0	99.91	98.37	vfdb	NP_753168	(iroB) glucosyltransferase IroB [Salmochelin (IA013)] [Escherichia coli CFT073]
1192_spades_megahit.gam.fasta	PairedContig_85	37877	39297	+	espX1	1-1422/1422	========/======	2025-01-01	99.93	94.73	vfdb	NP_285716	(espX1) Type III secretion system effector EspX1 [LEE encoded T3SS (SS020)] [Escherichia coli O157:H7 str. EDL933]
1196_spades_megahit.gam.fasta	PairedContig_1	203	625	-	gspM	1-423/423	===============	0/0	100.00	92.44	vfdb	YP_404609	(gspM) general secretion pathway protein M [T2SS (VF0333)] [Shigella dysenteriae Sd197]
1196_spades_megahit.gam.fasta	PairedContig_1	741	1601	-	gspL	1-861/861	===============	0/0	100.00	93.50	vfdb	YP_404608	(gspL) general secretion pathway protein L [T2SS (VF0333)] [Shigella dysenteriae Sd197]
1196_spades_megahit.gam.fasta	PairedContig_1	1916	2893	-	gspK	1-978/978	===============	0/0	100.00	96.73	vfdb	YP_404607	(gspK) general secretion pathway protein K [T2SS (VF0333)] [Shigella dysenteriae Sd197]
1196_spades_megahit.gam.fasta	PairedContig_1	2890	3459	-	gspJ	1-570/570	===============	0/0	100.00	95.79	vfdb	YP_404606	(gspJ) general secretion pathway protein J [T2SS (VF0333)] [Shigella dysenteriae Sd197]
1196_spades_megahit.gam.fasta	PairedContig_1	3492	3863	-	gspI	1-372/372	===============	0/0	100.00	1994-09-01	vfdb	YP_404605	(gspI) general secretion pathway protein I [T2SS (VF0333)] [Shigella dysenteriae Sd197]
1196_spades_megahit.gam.fasta	PairedContig_1	3860	4390	-	gspH	1-531/531	===============	0/0	100.00	96.61	vfdb	YP_404604	(gspH) general secretion pathway protein H [T2SS (VF0333)] [Shigella dysenteriae Sd197]
1196_spades_megahit.gam.fasta	PairedContig_1	4427	4882	-	gspG	1-456/456	===============	0/0	100.00	98.25	vfdb	YP_404603	(gspG) general secretion pathway protein G [T2SS (VF0333)] [Shigella dysenteriae Sd197]
1196_spades_megahit.gam.fasta	PairedContig_1	4923	6122	-	gspF	1-1200/1200	===============	0/0	100.00	94.42	vfdb	YP_404602	(gspF) general secretion pathway protein F [T2SS (VF0333)] [Shigella dysenteriae Sd197]
1196_spades_megahit.gam.fasta	PairedContig_1	6122	7615	-	gspE	1-1494/1494	===============	0/0	100.00	93.91	vfdb	YP_404601	(gspE) general secretion pathway protein E [T2SS (VF0333)] [Shigella dysenteriae Sd197]
1196_spades_megahit.gam.fasta	PairedContig_1	7615	9465	-	gspD	1-1836/1836	========/======	2025-01-15	100.00	1994-06-01	vfdb	YP_404600	(gspD) general secretion pathway protein D [T2SS (VF0333)] [Shigella dysenteriae Sd197]
1196_spades_megahit.gam.fasta	PairedContig_1	9705	10534	-	gspC	2-831/831	===============	0/0	99.88	93.61	vfdb	YP_404599	(gspC) general secretion pathway protein C [T2SS (VF0333)] [Shigella dysenteriae Sd197]
1196_spades_megahit.gam.fasta	PairedContig_131	4236	5540	-	ybtS	1-1305/1305	===============	0/0	100.00	99.46	vfdb	NP_405477	(ybtS) salicylate synthase Irp9 [Yersiniabactin (VF0136)] [Yersinia pestis CO92]
1196_spades_megahit.gam.fasta	PairedContig_131	5568	6848	-	ybtX	1-1281/1281	===============	0/0	100.00	99.38	vfdb	NP_405476	(ybtX) putative signal transducer [Yersiniabactin (VF0136)] [Yersinia pestis CO92]
1196_spades_megahit.gam.fasta	PairedContig_131	6841	8643	-	ybtQ	1-1803/1803	===============	0/0	100.00	99.78	vfdb	NP_405475	(ybtQ) inner membrane ABC-transporter YbtQ [Yersiniabactin (VF0136)] [Yersinia pestis CO92]
1196_spades_megahit.gam.fasta	PairedContig_131	8630	10432	-	ybtP	1-1803/1803	===============	0/0	100.00	99.67	vfdb	NP_405474	(ybtP) lipoprotein inner membrane ABC-transporter [Yersiniabactin (VF0136)] [Yersinia pestis CO92]
1196_spades_megahit.gam.fasta	PairedContig_131	10599	11558	+	ybtA	1-960/960	===============	0/0	100.00	99.58	vfdb	NP_405473	(ybtA) transcriptional regulator YbtA [Yersiniabactin (VF0136)] [Yersinia pestis CO92]
1196_spades_megahit.gam.fasta	PairedContig_131	11749	17856	+	irp2	1-6108/6108	===============	0/0	100.00	99.67	vfdb	NP_405472	(irp2) yersiniabactin biosynthetic protein Irp2 [Yersiniabactin (VF0136)] [Yersinia pestis CO92]
1196_spades_megahit.gam.fasta	PairedContig_131	17944	27435	+	irp1	1-9492/9492	===============	0/0	100.00	99.68	vfdb	NP_405471	(irp1) yersiniabactin biosynthetic protein Irp1 [Yersiniabactin (VF0136)] [Yersinia pestis CO92]
1196_spades_megahit.gam.fasta	PairedContig_131	27432	28532	+	ybtU	1-1101/1101	===============	0/0	100.00	99.82	vfdb	NP_405470	(ybtU) yersiniabactin biosynthetic protein YbtU [Yersiniabactin (VF0136)] [Yersinia pestis CO92]
1196_spades_megahit.gam.fasta	PairedContig_131	28529	29332	+	ybtT	1-804/804	===============	0/0	100.00	99.88	vfdb	NP_405469	(ybtT) yersiniabactin biosynthetic protein YbtT [Yersiniabactin (VF0136)] [Yersinia pestis CO92]
1196_spades_megahit.gam.fasta	PairedContig_131	29336	30913	+	ybtE	1-1578/1578	===============	0/0	100.00	99.81	vfdb	NP_405468	(ybtE) yersiniabactin siderophore biosynthetic protein [Yersiniabactin (VF0136)] [Yersinia pestis CO92]
1196_spades_megahit.gam.fasta	PairedContig_131	31044	33065	+	fyuA	1-2022/2022	===============	0/0	100.00	99.75	vfdb	NP_405467	(fyuA) pesticin/yersiniabactin receptor protein [Yersiniabactin (VF0136)] [Yersinia pestis CO92]
1196_spades_megahit.gam.fasta	PairedContig_138	2612	3157	-	papE	1-540/540	========/======	2025-02-06	100.00	83.70	vfdb	NP_755460	(papE) P pilus minor subunit PapE [P fimbriae (VF0220)] [Escherichia coli CFT073]
1196_spades_megahit.gam.fasta	PairedContig_138	3166	3705	-	papK	1-540/540	===============	0/0	100.00	98.33	vfdb	NP_755461	(papK) P pilus minor subunit PapK [P fimbriae (VF0220)] [Escherichia coli CFT073]
1196_spades_megahit.gam.fasta	PairedContig_138	3712	4293	-	papJ	1-582/582	===============	0/0	100.00	98.28	vfdb	NP_755463	(papJ) P pilus assembly protein PapJ [P fimbriae (VF0220)] [Escherichia coli CFT073]
1196_spades_megahit.gam.fasta	PairedContig_138	4330	4935	-	papD	1-606/606	===============	0/0	100.00	99.17	vfdb	NP_755464	(papD) chaperone protein PapD [P fimbriae (VF0220)] [Escherichia coli CFT073]
1196_spades_megahit.gam.fasta	PairedContig_138	5135	7657	-	papC	1-2523/2523	===============	0/0	100.00	99.21	vfdb	NP_755465	(papC) usher protein PapC [P fimbriae (VF0220)] [Escherichia coli CFT073]
1196_spades_megahit.gam.fasta	PairedContig_138	7703	8241	-	papH	50-588/588	.==============	0/0	91.67	97.77	vfdb	NP_755466	(papH) P pilus termination subunit PapH [P fimbriae (VF0220)] [Escherichia coli CFT073]
1196_spades_megahit.gam.fasta	PairedContig_138	9112	9424	-	papB	1-313/315	===============	0/0	99.37	1998-08-01	vfdb		(papB) regulatory protein PapB [P fimbriae (VF0220)] [Escherichia coli CFT073]
1196_spades_megahit.gam.fasta	PairedContig_138	9829	10062	+	papI	1-234/234	===============	0/0	100.00	95.30	vfdb	NP_755468	(papI) regulatory protein PapI [P fimbriae (VF0220)] [Escherichia coli CFT073]
1196_spades_megahit.gam.fasta	PairedContig_167	3556	4389	-	csgG	1-834/834	===============	0/0	100.00	83.57	vfdb	NP_460110	(csgG) curli production assembly/transport protein CsgG [Agf (VF0103)] [Salmonella enterica subsp. enterica serovar Typhimurium str. LT2]
1196_spades_megahit.gam.fasta	PairedContig_167	4416	4832	-	csgF	1-417/417	========/======	2025-03-08	1999-04-01	81.00	vfdb	NP_460111	(csgF) curli production assembly/transport protein CsgF [Agf (VF0103)] [Salmonella enterica subsp. enterica serovar Typhimurium str. LT2]
1196_spades_megahit.gam.fasta	PairedContig_167	5251	5901	-	csgD	1-651/651	===============	0/0	100.00	81.72	vfdb	NP_460113	(csgD) DNA-binding transcriptional regulator CsgD [curli fibers/thin aggregative fimbriae (AGF) (AI094)] [Salmonella enterica subsp. enterica serovar Typhimurium str. LT2]
1196_spades_megahit.gam.fasta	PairedContig_167	6655	7110	+	csgB	1-456/456	========/======	2025-02-02	99.78	83.37	vfdb	NP_460114	(csgB) minor curlin subunit precursor curli nucleator protein CsgB [Agf (VF0103)] [Salmonella enterica subsp. enterica serovar Typhimurium str. LT2]
1196_spades_megahit.gam.fasta	PairedContig_172	9961	14076	+	pic	1-4116/4116	===============	0/0	100.00	100.00	vfdb	NP_752289	(pic) serine protease precursor [Pic (VF0232)] [Escherichia coli CFT073]
1196_spades_megahit.gam.fasta	PairedContig_19	7074	8861	+	iucA	1-1788/1788	===============	0/0	100.00	94.24	vfdb	NP_755502	(iucA) aerobactin siderophore biosynthesis protein IucD [Aerobactin (VF0229)] [Escherichia coli CFT073]
1196_spades_megahit.gam.fasta	PairedContig_19	8862	9809	+	iucB	1-948/948	===============	0/0	100.00	95.57	vfdb	NP_755501	(iucB) aerobactin siderophore biosynthesis protein IucB [Aerobactin (VF0229)] [Escherichia coli CFT073]
1196_spades_megahit.gam.fasta	PairedContig_19	9809	11551	+	iucC	1-1743/1743	===============	0/0	100.00	1996-04-01	vfdb	NP_755500	(iucC) aerobactin siderophore biosynthesis protein IucC [Aerobactin (VF0229)] [Escherichia coli CFT073]
1196_spades_megahit.gam.fasta	PairedContig_19	11548	12869	+	iucD	1-1323/1338	========/======	2025-01-01	98.80	96.30	vfdb	NP_755499	(iucD) L-lysine 6-monooxygenase IucD [Aerobactin (VF0229)] [Escherichia coli CFT073]
1196_spades_megahit.gam.fasta	PairedContig_19	12807	15108	+	iutA	1-2280/2280	========/======	2025-03-24	99.96	88.36	vfdb	NP_755498	(iutA) ferric aerobactin receptor precusor IutA [Aerobactin (VF0229)] [Escherichia coli CFT073]
1196_spades_megahit.gam.fasta	PairedContig_197	11871	12473	+	fimB	1-603/603	===============	0/0	100.00	98.18	vfdb	NP_757239	(fimB) Type 1 fimbriae Regulatory protein fimB [Type 1 fimbriae (VF0221)] [Escherichia coli CFT073]
1196_spades_megahit.gam.fasta	PairedContig_197	12951	13547	+	fimE	1-597/597	===============	0/0	100.00	98.83	vfdb	NP_757240	(fimE) Type 1 fimbriae Regulatory protein fimE [Type 1 fimbriae (VF0221)] [Escherichia coli CFT073]
1196_spades_megahit.gam.fasta	PairedContig_197	13972	14577	+	fimA	1-606/606	===============	0/0	100.00	90.76	vfdb	NP_757241	(fimA) Type-1 fimbrial protein A chain precursor [Type 1 fimbriae (VF0221)] [Escherichia coli CFT073]
1196_spades_megahit.gam.fasta	PairedContig_197	14642	15181	+	fimI	1-540/540	===============	0/0	100.00	1999-07-01	vfdb	NP_757242	(fimI) Fimbrin-like protein fimI precursor [Type 1 fimbriae (VF0221)] [Escherichia coli CFT073]
1196_spades_megahit.gam.fasta	PairedContig_197	15218	15943	+	fimC	1-726/726	===============	0/0	100.00	98.90	vfdb	NP_757243	(fimC) Chaperone protein fimC precursor [Type 1 fimbriae (VF0221)] [Escherichia coli CFT073]
1196_spades_megahit.gam.fasta	PairedContig_197	16010	18646	+	fimD	1-2637/2637	===============	0/0	100.00	98.67	vfdb	NP_757244	(fimD) Outer membrane usher protein fimD precursor [Type 1 fimbriae (VF0221)] [Escherichia coli CFT073]
1196_spades_megahit.gam.fasta	PairedContig_197	18653	19186	+	fimF	1-534/534	===============	0/0	100.00	97.75	vfdb	NP_757245	(fimF) FimF protein precursor [Type 1 fimbriae (VF0221)] [Escherichia coli CFT073]
1196_spades_megahit.gam.fasta	PairedContig_197	19199	19702	+	fimG	1-504/504	===============	0/0	100.00	98.41	vfdb	NP_757247	(fimG) FimG protein precursor [Type 1 fimbriae (VF0221)] [Escherichia coli CFT073]
1196_spades_megahit.gam.fasta	PairedContig_197	19713	20624	+	fimH	1-912/912	===============	0/0	100.00	96.82	vfdb	NP_757248	(fimH) FimH protein precursor [Type 1 fimbriae (VF0221)] [Escherichia coli CFT073]
1196_spades_megahit.gam.fasta	PairedContig_21	36809	38237	-	aslA	1-1428/1428	========/======	2025-01-01	100.00	97.62	vfdb	AAG10151	(aslA) putative arylsulfatase [AslA (VF0238)] [Escherichia coli O18:K1:H7 str. RS218]
1196_spades_megahit.gam.fasta	PairedContig_22	155	925	-	entD	1-771/771	===============	0/0	100.00	1994-03-01	vfdb	NP_752599	(entD) phosphopantetheinyl transferase component of enterobactin synthase multienzyme complex [Enterobactin (VF0228)] [Escherichia coli CFT073]
1196_spades_megahit.gam.fasta	PairedContig_22	950	3191	-	fepA	1-2241/2241	========/======	2025-01-01	100.00	96.88	vfdb	NP_752600	(fepA) ferrienterobactin outer membrane transporter [Enterobactin (VF0228)] [Escherichia coli CFT073]
1196_spades_megahit.gam.fasta	PairedContig_22	3434	4636	+	fes	1-1203/1203	===============	0/0	100.00	96.18	vfdb	NP_752602	(fes) enterobactin/ferric enterobactin esterase [enterobactin (IA019)] [Escherichia coli CFT073]
1196_spades_megahit.gam.fasta	PairedContig_22	4854	8707	+	entF	1-3854/3882	===============	0/0	99.28	1995-04-01	vfdb	NP_752604	(entF) enterobactin synthase multienzyme complex component ATP-dependent [Enterobactin (VF0228)] [Escherichia coli CFT073]
1196_spades_megahit.gam.fasta	PairedContig_22	10081	10896	-	fepC	1-816/816	===============	0/0	100.00	1998-04-01	vfdb	NP_752606	(fepC) ferrienterobactin ABC transporter ATPase [Enterobactin (VF0228)] [Escherichia coli CFT073]
1196_spades_megahit.gam.fasta	PairedContig_22	10893	11885	-	fepG	1-993/993	===============	0/0	100.00	1995-06-01	vfdb	NP_752607	(fepG) iron-enterobactin ABC transporter permease [Enterobactin (VF0228)] [Escherichia coli CFT073]
1196_spades_megahit.gam.fasta	PairedContig_22	11882	12898	-	fepD	1-1017/1017	===============	0/0	100.00	95.77	vfdb	NP_752608	(fepD) ferrienterobactin ABC transporter permease [Enterobactin (VF0228)] [Escherichia coli CFT073]
1196_spades_megahit.gam.fasta	PairedContig_22	12997	14247	+	entS	1-1251/1251	===============	0/0	100.00	95.92	vfdb	NP_752609	(entS) enterobactin exporter iron-regulated [enterobactin (IA019)] [Escherichia coli CFT073]
1196_spades_megahit.gam.fasta	PairedContig_22	14251	15207	-	fepB	1-957/957	===============	0/0	100.00	97.28	vfdb	NP_752610	(fepB) ferrienterobactin ABC transporter periplasmic binding protein [Enterobactin (VF0228)] [Escherichia coli CFT073]
1196_spades_megahit.gam.fasta	PairedContig_22	15384	16571	+	entC	1-1188/1188	===============	0/0	100.00	96.89	vfdb	NP_752611	(entC) isochorismate synthase 1 [Enterobactin (VF0228)] [Escherichia coli CFT073]
1196_spades_megahit.gam.fasta	PairedContig_22	16581	18191	+	entE	1-1611/1611	===============	0/0	100.00	97.45	vfdb	NP_752612	(entE) 23-dihydroxybenzoate-AMP ligase component of enterobactin synthase multienzyme complex [Enterobactin (VF0228)] [Escherichia coli CFT073]
1196_spades_megahit.gam.fasta	PairedContig_22	18205	19062	+	entB	1-858/858	===============	0/0	100.00	98.60	vfdb	NP_752613	(entB) isochorismatase [Enterobactin (VF0228)] [Escherichia coli CFT073]
1196_spades_megahit.gam.fasta	PairedContig_22	19062	19808	+	entA	1-747/747	===============	0/0	100.00	96.39	vfdb	NP_752614	(entA) 23-dihydro-23-dihydroxybenzoate dehydrogenase [Enterobactin (VF0228)] [Escherichia coli CFT073]
1196_spades_megahit.gam.fasta	PairedContig_3	242925	247172	-	fdeC	1-4251/4251	========/======	2025-01-03	99.93	97.86	vfdb	YP_002390132	(fdeC) adhesin FdeC [FdeC (VF0506)] [Escherichia coli O45:K1:H7 str. S88]
1196_spades_megahit.gam.fasta	PairedContig_3	253516	254106	+	ykgK/ecpR	1-591/591	===============	0/0	100.00	99.32	vfdb	NP_286011	(ykgK/ecpR) regulator protein EcpR [ECP (VF0404)] [Escherichia coli O157:H7 str. EDL933]
1196_spades_megahit.gam.fasta	PairedContig_3	254181	254768	+	yagZ/ecpA	1-588/588	===============	0/0	100.00	98.30	vfdb	NP_286010	(yagZ/ecpA) E. coli common pilus structural subunit EcpA [ECP (VF0404)] [Escherichia coli O157:H7 str. EDL933]
1196_spades_megahit.gam.fasta	PairedContig_3	254825	255493	+	yagY/ecpB	1-669/669	===============	0/0	100.00	98.21	vfdb	NP_286009	(yagY/ecpB) E. coli common pilus chaperone EcpB [ECP (VF0404)] [Escherichia coli O157:H7 str. EDL933]
1196_spades_megahit.gam.fasta	PairedContig_3	255519	258044	+	yagX/ecpC	1-2526/2526	===============	0/0	100.00	97.66	vfdb	NP_286008	(yagX/ecpC) E. coli common pilus usher EcpC [ECP (VF0404)] [Escherichia coli O157:H7 str. EDL933]
1196_spades_megahit.gam.fasta	PairedContig_3	258034	259677	+	yagW/ecpD	1-1644/1644	===============	0/0	100.00	98.97	vfdb	NP_286007	(yagW/ecpD) polymerized tip adhesin of ECP fibers [ECP (VF0404)] [Escherichia coli O157:H7 str. EDL933]
1196_spades_megahit.gam.fasta	PairedContig_3	259601	260354	+	yagV/ecpE	1-754/756	===============	0/0	99.74	1997-08-01	vfdb	NP_286006	(yagV/ecpE) E. coli common pilus chaperone EcpE [ECP (VF0404)] [Escherichia coli O157:H7 str. EDL933]
1196_spades_megahit.gam.fasta	PairedContig_3	263972	268102	+	vat	1-4131/4131	===============	0/0	100.00	99.98	vfdb	NP_752330	(vat) Haemoglobin protease [Tsh (VF0233)] [Escherichia coli CFT073]
1196_spades_megahit.gam.fasta	PairedContig_4	177088	178116	-	shuS	1-1029/1029	===============	0/0	100.00	97.67	vfdb	YP_405020	(shuS) heme/hemoglobin transport protein ShuS [Shu (VF0256)] [Shigella dysenteriae Sd197]
1196_spades_megahit.gam.fasta	PairedContig_4	178165	180147	-	shuA	1-1983/1983	===============	0/0	100.00	98.64	vfdb	YP_405019	(shuA) outer membrane heme/hemoglobin receptor ShuA [Shu (VF0256)] [Shigella dysenteriae Sd197]
1196_spades_megahit.gam.fasta	PairedContig_4	180753	181745	+	chuT	1-993/993	===============	0/0	100.00	98.19	vfdb	NP_756175	(chuT) periplasmic heme-binding protein ChuT [Chu (VF0227)] [Escherichia coli CFT073]
1196_spades_megahit.gam.fasta	PairedContig_4	181765	183102	+	chuW	1-1338/1338	===============	0/0	100.00	98.28	vfdb	NP_756176	(chuW) Putative oxygen independent coproporphyrinogen III oxidase [Chu (VF0227)] [Escherichia coli CFT073]
1196_spades_megahit.gam.fasta	PairedContig_4	183115	183609	+	shuX	1-495/495	===============	0/0	100.00	96.57	vfdb	YP_405016	(shuX) shu locus protein ShuX [Shu (VF0256)] [Shigella dysenteriae Sd197]
1196_spades_megahit.gam.fasta	PairedContig_4	183609	184232	+	chuY	1-624/624	===============	0/0	100.00	96.31	vfdb	NP_756178	(chuY) ChuY [Chu (VF0227)] [Escherichia coli CFT073]
1196_spades_megahit.gam.fasta	PairedContig_4	184281	185273	+	chuU	1-993/993	===============	0/0	100.00	1999-09-01	vfdb	NP_756179	(chuU) heme permease protein ChuU [Chu (VF0227)] [Escherichia coli CFT073]
1196_spades_megahit.gam.fasta	PairedContig_4	185240	186040	+	chuV	1-801/801	===============	0/0	100.00	98.38	vfdb	NP_756180	(chuV) ATP-binding hydrophilic protein ChuV [Chu (VF0227)] [Escherichia coli CFT073]
1196_spades_megahit.gam.fasta	PairedContig_5	96080	97978	-	espL1	1-1899/1899	===============	0/0	100.00	96.47	vfdb	NP_288154	(espL1) Type III secretion system effector espL1 [LEE encoded T3SS (SS020)] [Escherichia coli O157:H7 str. EDL933]
1196_spades_megahit.gam.fasta	PairedContig_51	31223	32263	-	ompA	1-1041/1041	===============	0/0	100.00	98.94	vfdb	AAF37887	(ompA) outer membrane protein A [OmpA (VF0236)] [Escherichia coli O18:K1:H7 str. RS218]
1196_spades_megahit.gam.fasta	PairedContig_88	4102	4653	-	sfaX	1-552/552	===============	0/0	100.00	98.55	vfdb	YP_540132	(sfaX) regulatory protein SfaX [S fimbriae (VF0222)] [Escherichia coli UTI89]
1196_spades_megahit.gam.fasta	PairedContig_88	10144	11306	+	iroB	1-1163/1164	===============	0/0	99.91	98.37	vfdb	NP_753168	(iroB) glucosyltransferase IroB [Salmochelin (IA013)] [Escherichia coli CFT073]
1196_spades_megahit.gam.fasta	PairedContig_88	11369	15106	+	iroC	1-3738/3738	===============	0/0	100.00	99.14	vfdb	NP_753167	(iroC) ATP binding cassette transporter [Salmochelin (IA013)] [Escherichia coli CFT073]
1196_spades_megahit.gam.fasta	PairedContig_88	15210	16439	+	iroD	1-1230/1230	===============	0/0	100.00	98.78	vfdb	NP_753166	(iroD) esterase [Salmochelin (IA013)] [Escherichia coli CFT073]
1196_spades_megahit.gam.fasta	PairedContig_88	16524	17480	+	iroE	1-957/957	===============	0/0	100.00	99.58	vfdb	NP_753165	(iroE) esterase [Salmochelin (IA013)] [Escherichia coli CFT073]
1196_spades_megahit.gam.fasta	PairedContig_88	17525	19702	-	iroN	1-2178/2178	===============	0/0	100.00	99.13	vfdb	NP_753164	(iroN) salmochelin receptor IroN [IroN (VF0230)] [Escherichia coli CFT073]
1203_spades_megahit.gam.fasta	PairedContig_1030	110	649	+	fimI	1-540/540	===============	0/0	100.00	1999-07-01	vfdb	NP_757242	(fimI) Fimbrin-like protein fimI precursor [Type 1 fimbriae (VF0221)] [Escherichia coli CFT073]
1203_spades_megahit.gam.fasta	PairedContig_1030	686	1411	+	fimC	1-726/726	===============	0/0	100.00	98.35	vfdb	NP_757243	(fimC) Chaperone protein fimC precursor [Type 1 fimbriae (VF0221)] [Escherichia coli CFT073]
1203_spades_megahit.gam.fasta	PairedContig_1101	1570	2940	-	ibeA	1-1371/1371	========/======	2025-02-02	99.93	99.64	vfdb	AAF98391	(ibeA) invasion protein IbeA [Ibes (VF0237)] [Escherichia coli O18:K1:H7 str. RS218]
1203_spades_megahit.gam.fasta	PairedContig_156	345	947	+	fimB	1-603/603	===============	0/0	100.00	97.84	vfdb	NP_757239	(fimB) Type 1 fimbriae Regulatory protein fimB [Type 1 fimbriae (VF0221)] [Escherichia coli CFT073]
1203_spades_megahit.gam.fasta	PairedContig_156	1425	2021	+	fimE	1-597/597	===============	0/0	100.00	99.00	vfdb	NP_757240	(fimE) Type 1 fimbriae Regulatory protein fimE [Type 1 fimbriae (VF0221)] [Escherichia coli CFT073]
1203_spades_megahit.gam.fasta	PairedContig_1729	225	1805	+	espX4	1-1581/1581	========/======	2025-02-02	99.94	1994-06-01	vfdb	NP_290672	(espX4) Type III secretion system effector EspX4 [LEE encoded T3SS (SS020)] [Escherichia coli O157:H7 str. EDL933]
1203_spades_megahit.gam.fasta	PairedContig_1909	194	1444	+	entS	1-1251/1251	===============	0/0	100.00	95.44	vfdb	NP_752609	(entS) enterobactin exporter iron-regulated [enterobactin (IA019)] [Escherichia coli CFT073]
1203_spades_megahit.gam.fasta	PairedContig_1909	1448	2404	-	fepB	1-957/957	===============	0/0	100.00	97.49	vfdb	NP_752610	(fepB) ferrienterobactin ABC transporter periplasmic binding protein [Enterobactin (VF0228)] [Escherichia coli CFT073]
1203_spades_megahit.gam.fasta	PairedContig_1945	13342	14095	-	yagV/ecpE	1-754/756	===============	0/0	99.74	1997-08-01	vfdb	NP_286006	(yagV/ecpE) E. coli common pilus chaperone EcpE [ECP (VF0404)] [Escherichia coli O157:H7 str. EDL933]
1203_spades_megahit.gam.fasta	PairedContig_1968	674	1324	+	csgD	1-651/651	===============	0/0	100.00	81.26	vfdb	NP_460113	(csgD) DNA-binding transcriptional regulator CsgD [curli fibers/thin aggregative fimbriae (AGF) (AI094)] [Salmonella enterica subsp. enterica serovar Typhimurium str. LT2]
1203_spades_megahit.gam.fasta	PairedContig_1968	1743	2159	+	csgF	1-417/417	========/======	2025-03-08	1999-04-01	81.23	vfdb	NP_460111	(csgF) curli production assembly/transport protein CsgF [Agf (VF0103)] [Salmonella enterica subsp. enterica serovar Typhimurium str. LT2]
1203_spades_megahit.gam.fasta	PairedContig_1968	2186	3019	+	csgG	1-834/834	===============	0/0	100.00	83.45	vfdb	NP_460110	(csgG) curli production assembly/transport protein CsgG [Agf (VF0103)] [Salmonella enterica subsp. enterica serovar Typhimurium str. LT2]
1203_spades_megahit.gam.fasta	PairedContig_1969	169	624	-	csgB	1-456/456	========/======	2025-02-02	99.78	83.59	vfdb	NP_460114	(csgB) minor curlin subunit precursor curli nucleator protein CsgB [Agf (VF0103)] [Salmonella enterica subsp. enterica serovar Typhimurium str. LT2]
1203_spades_megahit.gam.fasta	PairedContig_2140	366	1136	+	entD	1-771/771	===============	0/0	100.00	95.20	vfdb	NP_752599	(entD) phosphopantetheinyl transferase component of enterobactin synthase multienzyme complex [Enterobactin (VF0228)] [Escherichia coli CFT073]
1203_spades_megahit.gam.fasta	PairedContig_2155	2	1378	-	aslA	1-1377/1428	===============	0/0	96.43	92.88	vfdb	AAG10151	(aslA) putative arylsulfatase [AslA (VF0238)] [Escherichia coli O18:K1:H7 str. RS218]
1203_spades_megahit.gam.fasta	PairedContig_2383	742	1512	-	entD	1-771/771	===============	0/0	100.00	1997-02-01	vfdb	NP_752599	(entD) phosphopantetheinyl transferase component of enterobactin synthase multienzyme complex [Enterobactin (VF0228)] [Escherichia coli CFT073]
1203_spades_megahit.gam.fasta	PairedContig_2449	8407	8957	+	papX	1-552/552	========/======	2025-03-03	99.64	80.65	vfdb	NP_755457	(papX) PapX protein regulates flagellum synthesis to repress motility [P fimbriae (CVF425)] [Escherichia coli CFT073]
1203_spades_megahit.gam.fasta	PairedContig_2455	86	507	+	gspM	1-422/423	===============	0/0	99.76	93.36	vfdb	YP_404609	(gspM) general secretion pathway protein M [T2SS (VF0333)] [Shigella dysenteriae Sd197]
1203_spades_megahit.gam.fasta	PairedContig_253	312	1604	-	espX5	1-1293/1293	===============	0/0	100.00	1997-06-01	vfdb	NP_290699	(espX5) Type III secretion system effector EspX5 [LEE encoded T3SS (SS020)] [Escherichia coli O157:H7 str. EDL933]
1203_spades_megahit.gam.fasta	PairedContig_2530	393	1589	-	gspF	1-1200/1200	========/======	2025-01-03	99.75	94.25	vfdb	YP_404602	(gspF) general secretion pathway protein F [T2SS (VF0333)] [Shigella dysenteriae Sd197]
1203_spades_megahit.gam.fasta	PairedContig_2531	196	626	+	gspH	1-431/531	=============..	0/0	81.17	1996-06-01	vfdb	YP_404604	(gspH) general secretion pathway protein H [T2SS (VF0333)] [Shigella dysenteriae Sd197]
1203_spades_megahit.gam.fasta	PairedContig_2594	3368	5155	+	iucA	1-1788/1788	===============	0/0	100.00	94.24	vfdb	NP_755502	(iucA) aerobactin siderophore biosynthesis protein IucD [Aerobactin (VF0229)] [Escherichia coli CFT073]
1203_spades_megahit.gam.fasta	PairedContig_2594	5156	6103	+	iucB	1-948/948	===============	0/0	100.00	95.67	vfdb	NP_755501	(iucB) aerobactin siderophore biosynthesis protein IucB [Aerobactin (VF0229)] [Escherichia coli CFT073]
1203_spades_megahit.gam.fasta	PairedContig_2594	6103	7845	+	iucC	1-1743/1743	===============	0/0	100.00	1996-04-01	vfdb	NP_755500	(iucC) aerobactin siderophore biosynthesis protein IucC [Aerobactin (VF0229)] [Escherichia coli CFT073]
1203_spades_megahit.gam.fasta	PairedContig_2594	7842	9163	+	iucD	1-1323/1338	========/======	2025-01-01	98.80	96.14	vfdb	NP_755499	(iucD) L-lysine 6-monooxygenase IucD [Aerobactin (VF0229)] [Escherichia coli CFT073]
1203_spades_megahit.gam.fasta	PairedContig_2594	9101	11402	+	iutA	1-2280/2280	========/======	2025-03-24	99.96	88.36	vfdb	NP_755498	(iutA) ferric aerobactin receptor precusor IutA [Aerobactin (VF0229)] [Escherichia coli CFT073]
1203_spades_megahit.gam.fasta	PairedContig_2624	1	664	-	yagY/ecpB	1-664/669	===============	0/0	99.25	1998-04-01	vfdb	NP_286009	(yagY/ecpB) E. coli common pilus chaperone EcpB [ECP (VF0404)] [Escherichia coli O157:H7 str. EDL933]
1203_spades_megahit.gam.fasta	PairedContig_2624	722	1309	-	yagZ/ecpA	1-588/588	===============	0/0	100.00	98.98	vfdb	NP_286010	(yagZ/ecpA) E. coli common pilus structural subunit EcpA [ECP (VF0404)] [Escherichia coli O157:H7 str. EDL933]
1203_spades_megahit.gam.fasta	PairedContig_2624	1384	1974	-	ykgK/ecpR	1-591/591	===============	0/0	100.00	96.95	vfdb	NP_286011	(ykgK/ecpR) regulator protein EcpR [ECP (VF0404)] [Escherichia coli O157:H7 str. EDL933]
1203_spades_megahit.gam.fasta	PairedContig_2954	126	612	-	ykgK/ecpR	105-591/591	..=============	0/0	82.40	99.38	vfdb	NP_286011	(ykgK/ecpR) regulator protein EcpR [ECP (VF0404)] [Escherichia coli O157:H7 str. EDL933]
1203_spades_megahit.gam.fasta	PairedContig_2971	7208	7867	-	kpsT	1-660/660	===============	0/0	100.00	100.00	vfdb	AAA24047	(kpsT) KpsT [K1 capsule (VF0239)] [Escherichia coli O18:K1:H7 str. RS218]
1203_spades_megahit.gam.fasta	PairedContig_2971	7864	8640	-	kpsM	1-777/777	===============	0/0	100.00	100.00	vfdb	AAA24046	(kpsM) KpsM [K1 capsule (VF0239)] [Escherichia coli O18:K1:H7 str. RS218]
1203_spades_megahit.gam.fasta	PairedContig_2971	9699	10120	-	gspM	1-422/423	===============	0/0	99.76	97.63	vfdb	YP_404609	(gspM) general secretion pathway protein M [T2SS (VF0333)] [Shigella dysenteriae Sd197]
1203_spades_megahit.gam.fasta	PairedContig_3082	447	1649	-	fes	1-1203/1203	===============	0/0	100.00	96.67	vfdb	NP_752602	(fes) enterobactin/ferric enterobactin esterase [enterobactin (IA019)] [Escherichia coli CFT073]
1203_spades_megahit.gam.fasta	PairedContig_3353	1	1805	-	espL1	1-1804/1899	========/======	2025-01-01	95.00	97.73	vfdb	NP_288154	(espL1) Type III secretion system effector espL1 [LEE encoded T3SS (SS020)] [Escherichia coli O157:H7 str. EDL933]
1203_spades_megahit.gam.fasta	PairedContig_3423	258	1610	-	entE	259-1611/1611	..=============	0/0	83.99	95.49	vfdb	NP_752612	(entE) 23-dihydroxybenzoate-AMP ligase component of enterobactin synthase multienzyme complex [Enterobactin (VF0228)] [Escherichia coli CFT073]
1203_spades_megahit.gam.fasta	PairedContig_3500	246	815	+	gspJ	1-570/570	===============	0/0	100.00	94.56	vfdb	YP_404606	(gspJ) general secretion pathway protein J [T2SS (VF0333)] [Shigella dysenteriae Sd197]
1203_spades_megahit.gam.fasta	PairedContig_3500	812	1789	+	gspK	1-978/978	===============	0/0	100.00	96.52	vfdb	YP_404607	(gspK) general secretion pathway protein K [T2SS (VF0333)] [Shigella dysenteriae Sd197]
1203_spades_megahit.gam.fasta	PairedContig_3500	2104	2964	+	gspL	1-861/861	===============	0/0	100.00	95.70	vfdb	YP_404608	(gspL) general secretion pathway protein L [T2SS (VF0333)] [Shigella dysenteriae Sd197]
1203_spades_megahit.gam.fasta	PairedContig_3627	590	1644	-	espR1	198-1253/1260	..======/======	2025-01-01	83.73	94.13	vfdb	NP_287686	(espR1) Type III secretion system effector espR1 [LEE encoded T3SS (SS020)] [Escherichia coli O157:H7 str. EDL933]
1203_spades_megahit.gam.fasta	PairedContig_3643	1	937	-	ompA	1-937/1041	==============.	0/0	1990-01-01	99.36	vfdb	AAF37887	(ompA) outer membrane protein A [OmpA (VF0236)] [Escherichia coli O18:K1:H7 str. RS218]
1203_spades_megahit.gam.fasta	PairedContig_3716	1	977	+	fepD	41-1017/1017	===============	0/0	1996-07-01	95.91	vfdb	NP_752608	(fepD) ferrienterobactin ABC transporter permease [Enterobactin (VF0228)] [Escherichia coli CFT073]
1203_spades_megahit.gam.fasta	PairedContig_3716	974	1900	+	fepG	1-927/993	===============	0/0	93.35	93.64	vfdb	NP_752607	(fepG) iron-enterobactin ABC transporter permease [Enterobactin (VF0228)] [Escherichia coli CFT073]
1203_spades_megahit.gam.fasta	PairedContig_3803	359	475	+	astA	1-117/117	===============	0/0	100.00	98.29	vfdb	BAA94855	(astA) heat-stable enterotoxin 1 [EAST1 (VF0216)] [Escherichia coli O44:H18 042]
1203_spades_megahit.gam.fasta	PairedContig_3804	127	1155	-	chuS	1-1029/1029	===============	0/0	100.00	98.83	vfdb	NP_756169	(chuS) heme oxygenase ChuS [Chu (VF0227)] [Escherichia coli CFT073]
1203_spades_megahit.gam.fasta	PairedContig_3804	1204	3150	-	chuA	1-1947/1947	===============	0/0	100.00	99.49	vfdb	NP_756170	(chuA) Outer membrane heme/hemoglobin receptor ChuA [Chu (VF0227)] [Escherichia coli CFT073]
1203_spades_megahit.gam.fasta	PairedContig_3804	3792	4784	+	chuT	1-993/993	===============	0/0	100.00	99.80	vfdb	NP_756175	(chuT) periplasmic heme-binding protein ChuT [Chu (VF0227)] [Escherichia coli CFT073]
1203_spades_megahit.gam.fasta	PairedContig_3804	4804	6141	+	chuW	1-1338/1338	===============	0/0	100.00	99.48	vfdb	NP_756176	(chuW) Putative oxygen independent coproporphyrinogen III oxidase [Chu (VF0227)] [Escherichia coli CFT073]
1203_spades_megahit.gam.fasta	PairedContig_3804	6154	6648	+	chuX	1-495/495	===============	0/0	100.00	99.80	vfdb	NP_756177	(chuX) putative heme-binding protein ChuX [Chu (VF0227)] [Escherichia coli CFT073]
1203_spades_megahit.gam.fasta	PairedContig_3804	6648	7271	+	chuY	1-624/624	===============	0/0	100.00	98.40	vfdb	NP_756178	(chuY) ChuY [Chu (VF0227)] [Escherichia coli CFT073]
1203_spades_megahit.gam.fasta	PairedContig_3804	7320	8312	+	chuU	1-993/993	===============	0/0	100.00	99.80	vfdb	NP_756179	(chuU) heme permease protein ChuU [Chu (VF0227)] [Escherichia coli CFT073]
1203_spades_megahit.gam.fasta	PairedContig_3804	8279	9079	+	chuV	1-801/801	===============	0/0	100.00	99.75	vfdb	NP_756180	(chuV) ATP-binding hydrophilic protein ChuV [Chu (VF0227)] [Escherichia coli CFT073]
1203_spades_megahit.gam.fasta	PairedContig_386	4170	5332	+	iroB	1-1163/1164	===============	0/0	99.91	98.45	vfdb	NP_753168	(iroB) glucosyltransferase IroB [Salmochelin (IA013)] [Escherichia coli CFT073]
1203_spades_megahit.gam.fasta	PairedContig_386	5395	9132	+	iroC	1-3738/3738	===============	0/0	100.00	99.22	vfdb	NP_753167	(iroC) ATP binding cassette transporter [Salmochelin (IA013)] [Escherichia coli CFT073]
1203_spades_megahit.gam.fasta	PairedContig_386	9236	10465	+	iroD	1-1230/1230	===============	0/0	100.00	98.94	vfdb	NP_753166	(iroD) esterase [Salmochelin (IA013)] [Escherichia coli CFT073]
1203_spades_megahit.gam.fasta	PairedContig_386	10550	11506	+	iroE	1-957/957	===============	0/0	100.00	99.58	vfdb	NP_753165	(iroE) esterase [Salmochelin (IA013)] [Escherichia coli CFT073]
1203_spades_megahit.gam.fasta	PairedContig_386	11551	13728	-	iroN	1-2178/2178	===============	0/0	100.00	1999-04-01	vfdb	NP_753164	(iroN) salmochelin receptor IroN [IroN (VF0230)] [Escherichia coli CFT073]
1203_spades_megahit.gam.fasta	PairedContig_3939	701	2005	-	ybtS	1-1305/1305	===============	0/0	100.00	99.85	vfdb	NP_405477	(ybtS) salicylate synthase Irp9 [Yersiniabactin (VF0136)] [Yersinia pestis CO92]
1203_spades_megahit.gam.fasta	PairedContig_3939	2033	3313	-	ybtX	1-1281/1281	===============	0/0	100.00	99.61	vfdb	NP_405476	(ybtX) putative signal transducer [Yersiniabactin (VF0136)] [Yersinia pestis CO92]
1203_spades_megahit.gam.fasta	PairedContig_3939	3306	5108	-	ybtQ	1-1803/1803	===============	0/0	100.00	99.61	vfdb	NP_405475	(ybtQ) inner membrane ABC-transporter YbtQ [Yersiniabactin (VF0136)] [Yersinia pestis CO92]
1203_spades_megahit.gam.fasta	PairedContig_3939	5095	6897	-	ybtP	1-1803/1803	===============	0/0	100.00	99.50	vfdb	NP_405474	(ybtP) lipoprotein inner membrane ABC-transporter [Yersiniabactin (VF0136)] [Yersinia pestis CO92]
1203_spades_megahit.gam.fasta	PairedContig_3939	7064	8023	+	ybtA	1-960/960	===============	0/0	100.00	99.48	vfdb	NP_405473	(ybtA) transcriptional regulator YbtA [Yersiniabactin (VF0136)] [Yersinia pestis CO92]
1203_spades_megahit.gam.fasta	PairedContig_3939	8214	14320	+	irp2	1-6108/6108	========/======	2025-01-01	99.98	99.49	vfdb	NP_405472	(irp2) yersiniabactin biosynthetic protein Irp2 [Yersiniabactin (VF0136)] [Yersinia pestis CO92]
1203_spades_megahit.gam.fasta	PairedContig_3939	14408	23887	+	irp1	1-9492/9492	========/======	2025-01-12	99.87	99.57	vfdb	NP_405471	(irp1) yersiniabactin biosynthetic protein Irp1 [Yersiniabactin (VF0136)] [Yersinia pestis CO92]
1203_spades_megahit.gam.fasta	PairedContig_3939	23884	24984	+	ybtU	1-1101/1101	===============	0/0	100.00	99.18	vfdb	NP_405470	(ybtU) yersiniabactin biosynthetic protein YbtU [Yersiniabactin (VF0136)] [Yersinia pestis CO92]
1203_spades_megahit.gam.fasta	PairedContig_3939	24981	25784	+	ybtT	1-804/804	===============	0/0	100.00	99.50	vfdb	NP_405469	(ybtT) yersiniabactin biosynthetic protein YbtT [Yersiniabactin (VF0136)] [Yersinia pestis CO92]
1203_spades_megahit.gam.fasta	PairedContig_3939	25788	27365	+	ybtE	1-1578/1578	===============	0/0	100.00	99.81	vfdb	NP_405468	(ybtE) yersiniabactin siderophore biosynthetic protein [Yersiniabactin (VF0136)] [Yersinia pestis CO92]
1203_spades_megahit.gam.fasta	PairedContig_3939	27496	29517	+	fyuA	1-2022/2022	===============	0/0	100.00	99.85	vfdb	NP_405467	(fyuA) pesticin/yersiniabactin receptor protein [Yersiniabactin (VF0136)] [Yersinia pestis CO92]
1203_spades_megahit.gam.fasta	PairedContig_3962	636	2057	+	espX1	1-1422/1422	===============	0/0	100.00	94.44	vfdb	NP_285716	(espX1) Type III secretion system effector EspX1 [LEE encoded T3SS (SS020)] [Escherichia coli O157:H7 str. EDL933]
1203_spades_megahit.gam.fasta	PairedContig_4001	1	977	+	fepD	41-1017/1017	===============	0/0	1996-07-01	1998-06-01	vfdb	NP_752608	(fepD) ferrienterobactin ABC transporter permease [Enterobactin (VF0228)] [Escherichia coli CFT073]
1203_spades_megahit.gam.fasta	PairedContig_4001	974	1900	+	fepG	1-927/993	===============	0/0	93.35	99.14	vfdb	NP_752607	(fepG) iron-enterobactin ABC transporter permease [Enterobactin (VF0228)] [Escherichia coli CFT073]
1203_spades_megahit.gam.fasta	PairedContig_4024	2	1378	-	aslA	1-1377/1428	===============	0/0	96.43	98.26	vfdb	AAG10151	(aslA) putative arylsulfatase [AslA (VF0238)] [Escherichia coli O18:K1:H7 str. RS218]
1203_spades_megahit.gam.fasta	PairedContig_4211	1	560	+	yagY/ecpB	49-608/669	.=============.	0/0	83.71	98.21	vfdb	NP_286009	(yagY/ecpB) E. coli common pilus chaperone EcpB [ECP (VF0404)] [Escherichia coli O157:H7 str. EDL933]
1203_spades_megahit.gam.fasta	PairedContig_726	17345	17578	-	papI	1-234/234	===============	0/0	100.00	98.72	vfdb	NP_755468	(papI) regulatory protein PapI [P fimbriae (VF0220)] [Escherichia coli CFT073]
1203_spades_megahit.gam.fasta	PairedContig_726	17983	18295	+	papB	1-313/315	===============	0/0	99.37	1999-04-01	vfdb		(papB) regulatory protein PapB [P fimbriae (VF0220)] [Escherichia coli CFT073]
1203_spades_megahit.gam.fasta	PairedContig_726	19164	19702	+	papH	50-588/588	.==============	0/0	91.67	97.59	vfdb	NP_755466	(papH) P pilus termination subunit PapH [P fimbriae (VF0220)] [Escherichia coli CFT073]
1203_spades_megahit.gam.fasta	PairedContig_726	19749	22271	+	papC	1-2523/2523	===============	0/0	100.00	99.29	vfdb	NP_755465	(papC) usher protein PapC [P fimbriae (VF0220)] [Escherichia coli CFT073]
1203_spades_megahit.gam.fasta	PairedContig_726	22471	23076	+	papD	1-606/606	===============	0/0	100.00	99.50	vfdb	NP_755464	(papD) chaperone protein PapD [P fimbriae (VF0220)] [Escherichia coli CFT073]
1203_spades_megahit.gam.fasta	PairedContig_726	23113	23694	+	papJ	1-582/582	===============	0/0	100.00	1998-11-01	vfdb	NP_755463	(papJ) P pilus assembly protein PapJ [P fimbriae (VF0220)] [Escherichia coli CFT073]
1203_spades_megahit.gam.fasta	PairedContig_726	23701	24240	+	papK	1-540/540	===============	0/0	100.00	99.44	vfdb	NP_755461	(papK) P pilus minor subunit PapK [P fimbriae (VF0220)] [Escherichia coli CFT073]
1203_spades_megahit.gam.fasta	PairedContig_726	24249	24788	+	papE	1-540/540	===============	0/0	100.00	94.26	vfdb	NP_755460	(papE) P pilus minor subunit PapE [P fimbriae (VF0220)] [Escherichia coli CFT073]
1203_spades_megahit.gam.fasta	PairedContig_726	24833	25363	+	papF	1-531/531	===============	0/0	100.00	98.68	vfdb	NP_755459	(papF) P pilus minor subunit PapF [P fimbriae (VF0220)] [Escherichia coli CFT073]
1203_spades_megahit.gam.fasta	PairedContig_726	25407	26417	+	papG	1-1011/1011	===============	0/0	100.00	98.91	vfdb	NP_755458	(papG) P pilus tip adhesin PapG [P fimbriae (VF0220)] [Escherichia coli CFT073]
1203_spades_megahit.gam.fasta	PairedContig_77	669	1415	+	entA	1-747/747	===============	0/0	100.00	95.58	vfdb	NP_752614	(entA) 23-dihydro-23-dihydroxybenzoate dehydrogenase [Enterobactin (VF0228)] [Escherichia coli CFT073]
1203_spades_megahit.gam.fasta	PairedContig_831	1	821	+	fimH	92-912/912	.==============	0/0	1990-02-01	1997-08-01	vfdb	NP_757248	(fimH) FimH protein precursor [Type 1 fimbriae (VF0221)] [Escherichia coli CFT073]
1203_spades_megahit.gam.fasta	PairedContig_832	564	1067	-	fimG	1-504/504	===============	0/0	100.00	98.41	vfdb	NP_757247	(fimG) FimG protein precursor [Type 1 fimbriae (VF0221)] [Escherichia coli CFT073]
1203_spades_megahit.gam.fasta	PairedContig_832	1080	1613	-	fimF	1-534/534	===============	0/0	100.00	97.38	vfdb	NP_757245	(fimF) FimF protein precursor [Type 1 fimbriae (VF0221)] [Escherichia coli CFT073]
1203_spades_megahit.gam.fasta	PairedContig_872	465	1295	+	gspC	1-831/831	===============	0/0	100.00	95.43	vfdb	YP_404599	(gspC) general secretion pathway protein C [T2SS (VF0333)] [Shigella dysenteriae Sd197]
1203_spades_megahit.gam.fasta	PairedContig_872	1535	3385	+	gspD	1-1836/1836	========/======	2025-01-15	100.00	95.57	vfdb	YP_404600	(gspD) general secretion pathway protein D [T2SS (VF0333)] [Shigella dysenteriae Sd197]
1207_spades_megahit.gam.fasta	PairedContig_1457	851	1647	-	espY1	1-753/753	========/======	3/46	99.87	88.72	vfdb	NP_285753	(espY1) Type III secretion system effector EspY1 [LEE encoded T3SS (SS020)] [Escherichia coli O157:H7 str. EDL933]
1207_spades_megahit.gam.fasta	PairedContig_1590	1534	1989	-	csgB	1-456/456	========/======	2025-02-02	99.78	83.59	vfdb	NP_460114	(csgB) minor curlin subunit precursor curli nucleator protein CsgB [Agf (VF0103)] [Salmonella enterica subsp. enterica serovar Typhimurium str. LT2]
1207_spades_megahit.gam.fasta	PairedContig_1590	2744	3394	+	csgD	1-651/651	===============	0/0	100.00	81.26	vfdb	NP_460113	(csgD) DNA-binding transcriptional regulator CsgD [curli fibers/thin aggregative fimbriae (AGF) (AI094)] [Salmonella enterica subsp. enterica serovar Typhimurium str. LT2]
1207_spades_megahit.gam.fasta	PairedContig_1590	3813	4229	+	csgF	1-417/417	========/======	2025-03-08	1999-04-01	81.23	vfdb	NP_460111	(csgF) curli production assembly/transport protein CsgF [Agf (VF0103)] [Salmonella enterica subsp. enterica serovar Typhimurium str. LT2]
1207_spades_megahit.gam.fasta	PairedContig_1590	4256	5089	+	csgG	1-834/834	===============	0/0	100.00	83.45	vfdb	NP_460110	(csgG) curli production assembly/transport protein CsgG [Agf (VF0103)] [Salmonella enterica subsp. enterica serovar Typhimurium str. LT2]
1207_spades_megahit.gam.fasta	PairedContig_2162	2023	2776	-	yagV/ecpE	1-754/756	===============	0/0	99.74	1997-08-01	vfdb	NP_286006	(yagV/ecpE) E. coli common pilus chaperone EcpE [ECP (VF0404)] [Escherichia coli O157:H7 str. EDL933]
1207_spades_megahit.gam.fasta	PairedContig_2904	1188	2607	+	espX1	1-1422/1422	========/======	2025-02-02	99.86	95.29	vfdb	NP_285716	(espX1) Type III secretion system effector EspX1 [LEE encoded T3SS (SS020)] [Escherichia coli O157:H7 str. EDL933]
1207_spades_megahit.gam.fasta	PairedContig_2905	68	1968	-	espL1	1-1899/1899	========/======	2025-02-02	100.00	97.42	vfdb	NP_288154	(espL1) Type III secretion system effector espL1 [LEE encoded T3SS (SS020)] [Escherichia coli O157:H7 str. EDL933]
1207_spades_megahit.gam.fasta	PairedContig_3	3108	4162	-	espR1	198-1253/1260	..======/======	2025-01-01	83.73	1994-03-01	vfdb	NP_287686	(espR1) Type III secretion system effector espR1 [LEE encoded T3SS (SS020)] [Escherichia coli O157:H7 str. EDL933]
1207_spades_megahit.gam.fasta	PairedContig_329	7030	7632	+	fimB	1-603/603	===============	0/0	100.00	98.18	vfdb	NP_757239	(fimB) Type 1 fimbriae Regulatory protein fimB [Type 1 fimbriae (VF0221)] [Escherichia coli CFT073]
1207_spades_megahit.gam.fasta	PairedContig_329	8110	8706	+	fimE	1-597/597	===============	0/0	100.00	98.66	vfdb	NP_757240	(fimE) Type 1 fimbriae Regulatory protein fimE [Type 1 fimbriae (VF0221)] [Escherichia coli CFT073]
1207_spades_megahit.gam.fasta	PairedContig_329	9131	9736	+	fimA	1-606/606	===============	0/0	100.00	95.55	vfdb	NP_757241	(fimA) Type-1 fimbrial protein A chain precursor [Type 1 fimbriae (VF0221)] [Escherichia coli CFT073]
1207_spades_megahit.gam.fasta	PairedContig_329	9801	10339	+	fimI	1-540/540	========/======	2025-01-01	99.81	98.52	vfdb	NP_757242	(fimI) Fimbrin-like protein fimI precursor [Type 1 fimbriae (VF0221)] [Escherichia coli CFT073]
1207_spades_megahit.gam.fasta	PairedContig_329	10376	11101	+	fimC	1-726/726	===============	0/0	100.00	99.17	vfdb	NP_757243	(fimC) Chaperone protein fimC precursor [Type 1 fimbriae (VF0221)] [Escherichia coli CFT073]
1207_spades_megahit.gam.fasta	PairedContig_329	11168	13804	+	fimD	1-2637/2637	===============	0/0	100.00	98.82	vfdb	NP_757244	(fimD) Outer membrane usher protein fimD precursor [Type 1 fimbriae (VF0221)] [Escherichia coli CFT073]
1207_spades_megahit.gam.fasta	PairedContig_329	13811	14344	+	fimF	1-534/534	===============	0/0	100.00	1999-06-01	vfdb	NP_757245	(fimF) FimF protein precursor [Type 1 fimbriae (VF0221)] [Escherichia coli CFT073]
1207_spades_megahit.gam.fasta	PairedContig_329	14357	14860	+	fimG	1-504/504	===============	0/0	100.00	98.21	vfdb	NP_757247	(fimG) FimG protein precursor [Type 1 fimbriae (VF0221)] [Escherichia coli CFT073]
1207_spades_megahit.gam.fasta	PairedContig_329	14871	15782	+	fimH	1-912/912	===============	0/0	100.00	97.59	vfdb	NP_757248	(fimH) FimH protein precursor [Type 1 fimbriae (VF0221)] [Escherichia coli CFT073]
1207_spades_megahit.gam.fasta	PairedContig_491	419	1006	-	yagZ/ecpA	1-588/588	===============	0/0	100.00	98.98	vfdb	NP_286010	(yagZ/ecpA) E. coli common pilus structural subunit EcpA [ECP (VF0404)] [Escherichia coli O157:H7 str. EDL933]
1207_spades_megahit.gam.fasta	PairedContig_491	1081	1671	-	ykgK/ecpR	1-591/591	===============	0/0	100.00	96.95	vfdb	NP_286011	(ykgK/ecpR) regulator protein EcpR [ECP (VF0404)] [Escherichia coli O157:H7 str. EDL933]
1207_spades_megahit.gam.fasta	PairedContig_576	52	168	-	astA	1-117/117	===============	0/0	100.00	98.29	vfdb	BAA94855	(astA) heat-stable enterotoxin 1 [EAST1 (VF0216)] [Escherichia coli O44:H18 042]
1207_spades_megahit.gam.fasta	PairedContig_585	1624	2394	+	entD	1-771/771	===============	0/0	100.00	1995-07-01	vfdb	NP_752599	(entD) phosphopantetheinyl transferase component of enterobactin synthase multienzyme complex [Enterobactin (VF0228)] [Escherichia coli CFT073]
1207_spades_megahit.gam.fasta	PairedContig_706	2100	3140	+	ompA	1-1041/1041	===============	0/0	100.00	97.98	vfdb	AAF37887	(ompA) outer membrane protein A [OmpA (VF0236)] [Escherichia coli O18:K1:H7 str. RS218]
1210_spades_megahit.gam.fasta	PairedContig_0	27052	28951	+	espL1	1-1899/1899	========/======	2025-01-01	100.00	97.37	vfdb	NP_288154	(espL1) Type III secretion system effector espL1 [LEE encoded T3SS (SS020)] [Escherichia coli O157:H7 str. EDL933]
1210_spades_megahit.gam.fasta	PairedContig_168	31221	31823	+	fimB	1-603/603	===============	0/0	100.00	1998-01-01	vfdb	NP_757239	(fimB) Type 1 fimbriae Regulatory protein fimB [Type 1 fimbriae (VF0221)] [Escherichia coli CFT073]
1210_spades_megahit.gam.fasta	PairedContig_168	32301	32897	+	fimE	1-597/597	===============	0/0	100.00	98.66	vfdb	NP_757240	(fimE) Type 1 fimbriae Regulatory protein fimE [Type 1 fimbriae (VF0221)] [Escherichia coli CFT073]
1210_spades_megahit.gam.fasta	PairedContig_168	33321	33926	+	fimA	1-606/606	===============	0/0	100.00	92.41	vfdb	NP_757241	(fimA) Type-1 fimbrial protein A chain precursor [Type 1 fimbriae (VF0221)] [Escherichia coli CFT073]
1210_spades_megahit.gam.fasta	PairedContig_168	33991	34530	+	fimI	1-540/540	===============	0/0	100.00	98.33	vfdb	NP_757242	(fimI) Fimbrin-like protein fimI precursor [Type 1 fimbriae (VF0221)] [Escherichia coli CFT073]
1210_spades_megahit.gam.fasta	PairedContig_168	34567	35292	+	fimC	1-726/726	===============	0/0	100.00	1998-07-01	vfdb	NP_757243	(fimC) Chaperone protein fimC precursor [Type 1 fimbriae (VF0221)] [Escherichia coli CFT073]
1210_spades_megahit.gam.fasta	PairedContig_168	35359	37994	+	fimD	1-2637/2637	========/======	2025-01-01	99.96	98.33	vfdb	NP_757244	(fimD) Outer membrane usher protein fimD precursor [Type 1 fimbriae (VF0221)] [Escherichia coli CFT073]
1210_spades_megahit.gam.fasta	PairedContig_168	38001	38534	+	fimF	1-534/534	===============	0/0	100.00	97.00	vfdb	NP_757245	(fimF) FimF protein precursor [Type 1 fimbriae (VF0221)] [Escherichia coli CFT073]
1210_spades_megahit.gam.fasta	PairedContig_168	38547	39050	+	fimG	1-504/504	===============	0/0	100.00	98.21	vfdb	NP_757247	(fimG) FimG protein precursor [Type 1 fimbriae (VF0221)] [Escherichia coli CFT073]
1210_spades_megahit.gam.fasta	PairedContig_168	39061	39972	+	fimH	1-912/912	===============	0/0	100.00	97.70	vfdb	NP_757248	(fimH) FimH protein precursor [Type 1 fimbriae (VF0221)] [Escherichia coli CFT073]
1210_spades_megahit.gam.fasta	PairedContig_169	17536	18366	+	gspC	1-831/831	===============	0/0	100.00	94.70	vfdb	YP_404599	(gspC) general secretion pathway protein C [T2SS (VF0333)] [Shigella dysenteriae Sd197]
1210_spades_megahit.gam.fasta	PairedContig_169	18606	20456	+	gspD	1-1836/1836	========/======	2025-01-15	100.00	1996-11-01	vfdb	YP_404600	(gspD) general secretion pathway protein D [T2SS (VF0333)] [Shigella dysenteriae Sd197]
1210_spades_megahit.gam.fasta	PairedContig_169	20456	21949	+	gspE	1-1494/1494	===============	0/0	100.00	95.18	vfdb	YP_404601	(gspE) general secretion pathway protein E [T2SS (VF0333)] [Shigella dysenteriae Sd197]
1210_spades_megahit.gam.fasta	PairedContig_169	21949	23148	+	gspF	1-1200/1200	===============	0/0	100.00	96.00	vfdb	YP_404602	(gspF) general secretion pathway protein F [T2SS (VF0333)] [Shigella dysenteriae Sd197]
1210_spades_megahit.gam.fasta	PairedContig_169	23189	23644	+	gspG	1-456/456	===============	0/0	100.00	94.96	vfdb	YP_404603	(gspG) general secretion pathway protein G [T2SS (VF0333)] [Shigella dysenteriae Sd197]
1210_spades_megahit.gam.fasta	PairedContig_169	23681	24211	+	gspH	1-531/531	===============	0/0	100.00	95.48	vfdb	YP_404604	(gspH) general secretion pathway protein H [T2SS (VF0333)] [Shigella dysenteriae Sd197]
1210_spades_megahit.gam.fasta	PairedContig_169	24208	24579	+	gspI	1-372/372	===============	0/0	100.00	95.16	vfdb	YP_404605	(gspI) general secretion pathway protein I [T2SS (VF0333)] [Shigella dysenteriae Sd197]
1210_spades_megahit.gam.fasta	PairedContig_169	24612	25181	+	gspJ	1-570/570	===============	0/0	100.00	96.67	vfdb	YP_404606	(gspJ) general secretion pathway protein J [T2SS (VF0333)] [Shigella dysenteriae Sd197]
1210_spades_megahit.gam.fasta	PairedContig_169	25178	26155	+	gspK	1-978/978	===============	0/0	100.00	96.73	vfdb	YP_404607	(gspK) general secretion pathway protein K [T2SS (VF0333)] [Shigella dysenteriae Sd197]
1210_spades_megahit.gam.fasta	PairedContig_169	26470	27330	+	gspL	1-861/861	===============	0/0	100.00	1997-10-01	vfdb	YP_404608	(gspL) general secretion pathway protein L [T2SS (VF0333)] [Shigella dysenteriae Sd197]
1210_spades_megahit.gam.fasta	PairedContig_169	27446	27868	+	gspM	1-423/423	===============	0/0	100.00	1994-09-01	vfdb	YP_404609	(gspM) general secretion pathway protein M [T2SS (VF0333)] [Shigella dysenteriae Sd197]
1210_spades_megahit.gam.fasta	PairedContig_169	28925	29701	+	kpsM	1-777/777	===============	0/0	100.00	94.72	vfdb	AAA24046	(kpsM) KpsM [K1 capsule (VF0239)] [Escherichia coli O18:K1:H7 str. RS218]
1210_spades_megahit.gam.fasta	PairedContig_169	43668	45344	-	kpsD	1-1677/1677	===============	0/0	100.00	98.27	vfdb	AAA21682	(kpsD) KpsD [K1 capsule (VF0239)] [Escherichia coli O18:K1:H7 str. RS218]
1210_spades_megahit.gam.fasta	PairedContig_182	23967	24720	-	yagV/ecpE	1-754/756	===============	0/0	99.74	1997-08-01	vfdb	NP_286006	(yagV/ecpE) E. coli common pilus chaperone EcpE [ECP (VF0404)] [Escherichia coli O157:H7 str. EDL933]
1210_spades_megahit.gam.fasta	PairedContig_182	24644	26287	-	yagW/ecpD	1-1644/1644	===============	0/0	100.00	1999-09-01	vfdb	NP_286007	(yagW/ecpD) polymerized tip adhesin of ECP fibers [ECP (VF0404)] [Escherichia coli O157:H7 str. EDL933]
1210_spades_megahit.gam.fasta	PairedContig_182	26277	28802	-	yagX/ecpC	1-2526/2526	===============	0/0	100.00	98.77	vfdb	NP_286008	(yagX/ecpC) E. coli common pilus usher EcpC [ECP (VF0404)] [Escherichia coli O157:H7 str. EDL933]
1210_spades_megahit.gam.fasta	PairedContig_182	28828	29496	-	yagY/ecpB	1-669/669	===============	0/0	100.00	97.91	vfdb	NP_286009	(yagY/ecpB) E. coli common pilus chaperone EcpB [ECP (VF0404)] [Escherichia coli O157:H7 str. EDL933]
1210_spades_megahit.gam.fasta	PairedContig_182	29554	30141	-	yagZ/ecpA	1-588/588	===============	0/0	100.00	98.98	vfdb	NP_286010	(yagZ/ecpA) E. coli common pilus structural subunit EcpA [ECP (VF0404)] [Escherichia coli O157:H7 str. EDL933]
1210_spades_megahit.gam.fasta	PairedContig_182	30216	30806	-	ykgK/ecpR	1-591/591	===============	0/0	100.00	96.95	vfdb	NP_286011	(ykgK/ecpR) regulator protein EcpR [ECP (VF0404)] [Escherichia coli O157:H7 str. EDL933]
1210_spades_megahit.gam.fasta	PairedContig_182	33827	38075	+	fdeC	1-4246/4251	========/======	2025-01-03	99.88	94.26	vfdb	YP_002390132	(fdeC) adhesin FdeC [FdeC (VF0506)] [Escherichia coli O45:K1:H7 str. S88]
1210_spades_megahit.gam.fasta	PairedContig_183	27392	28138	-	entA	1-747/747	===============	0/0	100.00	95.58	vfdb	NP_752614	(entA) 23-dihydro-23-dihydroxybenzoate dehydrogenase [Enterobactin (VF0228)] [Escherichia coli CFT073]
1210_spades_megahit.gam.fasta	PairedContig_183	28138	28995	-	entB	1-858/858	===============	0/0	100.00	97.90	vfdb	NP_752613	(entB) isochorismatase [Enterobactin (VF0228)] [Escherichia coli CFT073]
1210_spades_megahit.gam.fasta	PairedContig_183	29009	30619	-	entE	1-1611/1611	===============	0/0	100.00	95.41	vfdb	NP_752612	(entE) 23-dihydroxybenzoate-AMP ligase component of enterobactin synthase multienzyme complex [Enterobactin (VF0228)] [Escherichia coli CFT073]
1210_spades_megahit.gam.fasta	PairedContig_183	30629	31816	-	entC	1-1188/1188	===============	0/0	100.00	97.90	vfdb	NP_752611	(entC) isochorismate synthase 1 [Enterobactin (VF0228)] [Escherichia coli CFT073]
1210_spades_megahit.gam.fasta	PairedContig_183	32178	33134	+	fepB	1-957/957	===============	0/0	100.00	97.49	vfdb	NP_752610	(fepB) ferrienterobactin ABC transporter periplasmic binding protein [Enterobactin (VF0228)] [Escherichia coli CFT073]
1210_spades_megahit.gam.fasta	PairedContig_183	33138	34388	-	entS	1-1251/1251	===============	0/0	100.00	95.36	vfdb	NP_752609	(entS) enterobactin exporter iron-regulated [enterobactin (IA019)] [Escherichia coli CFT073]
1210_spades_megahit.gam.fasta	PairedContig_183	34487	35503	+	fepD	1-1017/1017	===============	0/0	100.00	1996-07-01	vfdb	NP_752608	(fepD) ferrienterobactin ABC transporter permease [Enterobactin (VF0228)] [Escherichia coli CFT073]
1210_spades_megahit.gam.fasta	PairedContig_183	35500	36492	+	fepG	1-993/993	===============	0/0	100.00	1994-06-01	vfdb	NP_752607	(fepG) iron-enterobactin ABC transporter permease [Enterobactin (VF0228)] [Escherichia coli CFT073]
1210_spades_megahit.gam.fasta	PairedContig_183	36489	37304	+	fepC	1-816/816	===============	0/0	100.00	97.30	vfdb	NP_752606	(fepC) ferrienterobactin ABC transporter ATPase [Enterobactin (VF0228)] [Escherichia coli CFT073]
1210_spades_megahit.gam.fasta	PairedContig_183	38678	42531	-	entF	1-3854/3882	===============	0/0	99.28	95.67	vfdb	NP_752604	(entF) enterobactin synthase multienzyme complex component ATP-dependent [Enterobactin (VF0228)] [Escherichia coli CFT073]
1210_spades_megahit.gam.fasta	PairedContig_183	42749	43951	-	fes	1-1203/1203	===============	0/0	100.00	96.67	vfdb	NP_752602	(fes) enterobactin/ferric enterobactin esterase [enterobactin (IA019)] [Escherichia coli CFT073]
1210_spades_megahit.gam.fasta	PairedContig_183	44194	46434	+	fepA	1-2241/2241	===============	0/0	100.00	96.70	vfdb	NP_752600	(fepA) ferrienterobactin outer membrane transporter [Enterobactin (VF0228)] [Escherichia coli CFT073]
1210_spades_megahit.gam.fasta	PairedContig_183	46459	47229	+	entD	1-771/771	===============	0/0	100.00	95.20	vfdb	NP_752599	(entD) phosphopantetheinyl transferase component of enterobactin synthase multienzyme complex [Enterobactin (VF0228)] [Escherichia coli CFT073]
1210_spades_megahit.gam.fasta	PairedContig_189	278	2078	+	espL4	1-1801/2187	=============..	0/0	82.35	97.22	vfdb	NP_290644	(espL4) Type III secretion system effector EspL4 [LEE encoded T3SS (SS020)] [Escherichia coli O157:H7 str. EDL933]
1210_spades_megahit.gam.fasta	PairedContig_2	30242	31282	+	ompA	1-1041/1041	===============	0/0	100.00	1998-08-01	vfdb	AAF37887	(ompA) outer membrane protein A [OmpA (VF0236)] [Escherichia coli O18:K1:H7 str. RS218]
1210_spades_megahit.gam.fasta	PairedContig_23	3504	4337	-	csgG	1-834/834	===============	0/0	100.00	83.45	vfdb	NP_460110	(csgG) curli production assembly/transport protein CsgG [Agf (VF0103)] [Salmonella enterica subsp. enterica serovar Typhimurium str. LT2]
1210_spades_megahit.gam.fasta	PairedContig_23	4364	4780	-	csgF	1-417/417	========/======	2025-03-08	1999-04-01	81.23	vfdb	NP_460111	(csgF) curli production assembly/transport protein CsgF [Agf (VF0103)] [Salmonella enterica subsp. enterica serovar Typhimurium str. LT2]
1210_spades_megahit.gam.fasta	PairedContig_23	5199	5849	-	csgD	1-651/651	===============	0/0	100.00	81.26	vfdb	NP_460113	(csgD) DNA-binding transcriptional regulator CsgD [curli fibers/thin aggregative fimbriae (AGF) (AI094)] [Salmonella enterica subsp. enterica serovar Typhimurium str. LT2]
1210_spades_megahit.gam.fasta	PairedContig_23	6604	7059	+	csgB	1-456/456	========/======	2025-02-02	99.78	83.59	vfdb	NP_460114	(csgB) minor curlin subunit precursor curli nucleator protein CsgB [Agf (VF0103)] [Salmonella enterica subsp. enterica serovar Typhimurium str. LT2]
1210_spades_megahit.gam.fasta	PairedContig_71	37695	39123	-	aslA	1-1428/1428	========/======	2025-01-01	100.00	92.86	vfdb	AAG10151	(aslA) putative arylsulfatase [AslA (VF0238)] [Escherichia coli O18:K1:H7 str. RS218]
1210_spades_megahit.gam.fasta	PairedContig_85	12833	14125	+	espX5	1-1293/1293	===============	0/0	100.00	97.14	vfdb	NP_290699	(espX5) Type III secretion system effector EspX5 [LEE encoded T3SS (SS020)] [Escherichia coli O157:H7 str. EDL933]
1210_spades_megahit.gam.fasta	PairedContig_85	43628	45208	-	espX4	1-1581/1581	===============	0/0	100.00	96.39	vfdb	NP_290672	(espX4) Type III secretion system effector EspX4 [LEE encoded T3SS (SS020)] [Escherichia coli O157:H7 str. EDL933]
1211_spades_megahit.gam.fasta	PairedContig_0	204703	206602	-	espL1	1-1899/1899	========/======	2025-01-01	100.00	97.37	vfdb	NP_288154	(espL1) Type III secretion system effector espL1 [LEE encoded T3SS (SS020)] [Escherichia coli O157:H7 str. EDL933]
1211_spades_megahit.gam.fasta	PairedContig_162	27392	28138	-	entA	1-747/747	===============	0/0	100.00	95.58	vfdb	NP_752614	(entA) 23-dihydro-23-dihydroxybenzoate dehydrogenase [Enterobactin (VF0228)] [Escherichia coli CFT073]
1211_spades_megahit.gam.fasta	PairedContig_162	28138	28995	-	entB	1-858/858	===============	0/0	100.00	97.90	vfdb	NP_752613	(entB) isochorismatase [Enterobactin (VF0228)] [Escherichia coli CFT073]
1211_spades_megahit.gam.fasta	PairedContig_162	29009	30619	-	entE	1-1611/1611	===============	0/0	100.00	95.41	vfdb	NP_752612	(entE) 23-dihydroxybenzoate-AMP ligase component of enterobactin synthase multienzyme complex [Enterobactin (VF0228)] [Escherichia coli CFT073]
1211_spades_megahit.gam.fasta	PairedContig_162	30629	31816	-	entC	1-1188/1188	===============	0/0	100.00	97.90	vfdb	NP_752611	(entC) isochorismate synthase 1 [Enterobactin (VF0228)] [Escherichia coli CFT073]
1211_spades_megahit.gam.fasta	PairedContig_162	32178	33134	+	fepB	1-957/957	===============	0/0	100.00	97.49	vfdb	NP_752610	(fepB) ferrienterobactin ABC transporter periplasmic binding protein [Enterobactin (VF0228)] [Escherichia coli CFT073]
1211_spades_megahit.gam.fasta	PairedContig_162	33138	34388	-	entS	1-1251/1251	===============	0/0	100.00	95.36	vfdb	NP_752609	(entS) enterobactin exporter iron-regulated [enterobactin (IA019)] [Escherichia coli CFT073]
1211_spades_megahit.gam.fasta	PairedContig_162	34487	35503	+	fepD	1-1017/1017	===============	0/0	100.00	1996-07-01	vfdb	NP_752608	(fepD) ferrienterobactin ABC transporter permease [Enterobactin (VF0228)] [Escherichia coli CFT073]
1211_spades_megahit.gam.fasta	PairedContig_162	35500	36492	+	fepG	1-993/993	===============	0/0	100.00	1994-06-01	vfdb	NP_752607	(fepG) iron-enterobactin ABC transporter permease [Enterobactin (VF0228)] [Escherichia coli CFT073]
1211_spades_megahit.gam.fasta	PairedContig_162	36489	37304	+	fepC	1-816/816	===============	0/0	100.00	97.30	vfdb	NP_752606	(fepC) ferrienterobactin ABC transporter ATPase [Enterobactin (VF0228)] [Escherichia coli CFT073]
1211_spades_megahit.gam.fasta	PairedContig_162	38678	42531	-	entF	1-3854/3882	===============	0/0	99.28	95.67	vfdb	NP_752604	(entF) enterobactin synthase multienzyme complex component ATP-dependent [Enterobactin (VF0228)] [Escherichia coli CFT073]
1211_spades_megahit.gam.fasta	PairedContig_162	42749	43951	-	fes	1-1203/1203	===============	0/0	100.00	96.67	vfdb	NP_752602	(fes) enterobactin/ferric enterobactin esterase [enterobactin (IA019)] [Escherichia coli CFT073]
1211_spades_megahit.gam.fasta	PairedContig_162	44194	46434	+	fepA	1-2241/2241	===============	0/0	100.00	96.70	vfdb	NP_752600	(fepA) ferrienterobactin outer membrane transporter [Enterobactin (VF0228)] [Escherichia coli CFT073]
1211_spades_megahit.gam.fasta	PairedContig_162	46459	47229	+	entD	1-771/771	===============	0/0	100.00	95.20	vfdb	NP_752599	(entD) phosphopantetheinyl transferase component of enterobactin synthase multienzyme complex [Enterobactin (VF0228)] [Escherichia coli CFT073]
1211_spades_megahit.gam.fasta	PairedContig_171	31221	31823	+	fimB	1-603/603	===============	0/0	100.00	1998-01-01	vfdb	NP_757239	(fimB) Type 1 fimbriae Regulatory protein fimB [Type 1 fimbriae (VF0221)] [Escherichia coli CFT073]
1211_spades_megahit.gam.fasta	PairedContig_171	32301	32897	+	fimE	1-597/597	===============	0/0	100.00	98.66	vfdb	NP_757240	(fimE) Type 1 fimbriae Regulatory protein fimE [Type 1 fimbriae (VF0221)] [Escherichia coli CFT073]
1211_spades_megahit.gam.fasta	PairedContig_171	33321	33926	+	fimA	1-606/606	===============	0/0	100.00	92.41	vfdb	NP_757241	(fimA) Type-1 fimbrial protein A chain precursor [Type 1 fimbriae (VF0221)] [Escherichia coli CFT073]
1211_spades_megahit.gam.fasta	PairedContig_171	33991	34530	+	fimI	1-540/540	===============	0/0	100.00	98.33	vfdb	NP_757242	(fimI) Fimbrin-like protein fimI precursor [Type 1 fimbriae (VF0221)] [Escherichia coli CFT073]
1211_spades_megahit.gam.fasta	PairedContig_171	34567	35292	+	fimC	1-726/726	===============	0/0	100.00	1998-07-01	vfdb	NP_757243	(fimC) Chaperone protein fimC precursor [Type 1 fimbriae (VF0221)] [Escherichia coli CFT073]
1211_spades_megahit.gam.fasta	PairedContig_171	35359	37994	+	fimD	1-2637/2637	========/======	2025-01-01	99.96	98.33	vfdb	NP_757244	(fimD) Outer membrane usher protein fimD precursor [Type 1 fimbriae (VF0221)] [Escherichia coli CFT073]
1211_spades_megahit.gam.fasta	PairedContig_171	38001	38534	+	fimF	1-534/534	===============	0/0	100.00	97.00	vfdb	NP_757245	(fimF) FimF protein precursor [Type 1 fimbriae (VF0221)] [Escherichia coli CFT073]
1211_spades_megahit.gam.fasta	PairedContig_171	38547	39050	+	fimG	1-504/504	===============	0/0	100.00	98.21	vfdb	NP_757247	(fimG) FimG protein precursor [Type 1 fimbriae (VF0221)] [Escherichia coli CFT073]
1211_spades_megahit.gam.fasta	PairedContig_171	39061	39972	+	fimH	1-912/912	===============	0/0	100.00	97.70	vfdb	NP_757248	(fimH) FimH protein precursor [Type 1 fimbriae (VF0221)] [Escherichia coli CFT073]
1211_spades_megahit.gam.fasta	PairedContig_189	15598	19846	-	fdeC	1-4246/4251	========/======	2025-01-03	99.88	94.26	vfdb	YP_002390132	(fdeC) adhesin FdeC [FdeC (VF0506)] [Escherichia coli O45:K1:H7 str. S88]
1211_spades_megahit.gam.fasta	PairedContig_189	22867	23457	+	ykgK/ecpR	1-591/591	===============	0/0	100.00	96.95	vfdb	NP_286011	(ykgK/ecpR) regulator protein EcpR [ECP (VF0404)] [Escherichia coli O157:H7 str. EDL933]
1211_spades_megahit.gam.fasta	PairedContig_189	23532	24119	+	yagZ/ecpA	1-588/588	===============	0/0	100.00	98.98	vfdb	NP_286010	(yagZ/ecpA) E. coli common pilus structural subunit EcpA [ECP (VF0404)] [Escherichia coli O157:H7 str. EDL933]
1211_spades_megahit.gam.fasta	PairedContig_189	24177	24845	+	yagY/ecpB	1-669/669	===============	0/0	100.00	97.91	vfdb	NP_286009	(yagY/ecpB) E. coli common pilus chaperone EcpB [ECP (VF0404)] [Escherichia coli O157:H7 str. EDL933]
1211_spades_megahit.gam.fasta	PairedContig_189	24871	27396	+	yagX/ecpC	1-2526/2526	===============	0/0	100.00	98.77	vfdb	NP_286008	(yagX/ecpC) E. coli common pilus usher EcpC [ECP (VF0404)] [Escherichia coli O157:H7 str. EDL933]
1211_spades_megahit.gam.fasta	PairedContig_189	27386	29029	+	yagW/ecpD	1-1644/1644	===============	0/0	100.00	1999-09-01	vfdb	NP_286007	(yagW/ecpD) polymerized tip adhesin of ECP fibers [ECP (VF0404)] [Escherichia coli O157:H7 str. EDL933]
1211_spades_megahit.gam.fasta	PairedContig_189	28953	29706	+	yagV/ecpE	1-754/756	===============	0/0	99.74	1997-08-01	vfdb	NP_286006	(yagV/ecpE) E. coli common pilus chaperone EcpE [ECP (VF0404)] [Escherichia coli O157:H7 str. EDL933]
1211_spades_megahit.gam.fasta	PairedContig_191	17536	18366	+	gspC	1-831/831	===============	0/0	100.00	94.70	vfdb	YP_404599	(gspC) general secretion pathway protein C [T2SS (VF0333)] [Shigella dysenteriae Sd197]
1211_spades_megahit.gam.fasta	PairedContig_191	18606	20456	+	gspD	1-1836/1836	========/======	2025-01-15	100.00	1996-11-01	vfdb	YP_404600	(gspD) general secretion pathway protein D [T2SS (VF0333)] [Shigella dysenteriae Sd197]
1211_spades_megahit.gam.fasta	PairedContig_191	20456	21949	+	gspE	1-1494/1494	===============	0/0	100.00	95.18	vfdb	YP_404601	(gspE) general secretion pathway protein E [T2SS (VF0333)] [Shigella dysenteriae Sd197]
1211_spades_megahit.gam.fasta	PairedContig_191	21949	23148	+	gspF	1-1200/1200	===============	0/0	100.00	96.00	vfdb	YP_404602	(gspF) general secretion pathway protein F [T2SS (VF0333)] [Shigella dysenteriae Sd197]
1211_spades_megahit.gam.fasta	PairedContig_191	23189	23644	+	gspG	1-456/456	===============	0/0	100.00	94.96	vfdb	YP_404603	(gspG) general secretion pathway protein G [T2SS (VF0333)] [Shigella dysenteriae Sd197]
1211_spades_megahit.gam.fasta	PairedContig_191	23681	24211	+	gspH	1-531/531	===============	0/0	100.00	95.48	vfdb	YP_404604	(gspH) general secretion pathway protein H [T2SS (VF0333)] [Shigella dysenteriae Sd197]
1211_spades_megahit.gam.fasta	PairedContig_191	24208	24579	+	gspI	1-372/372	===============	0/0	100.00	95.16	vfdb	YP_404605	(gspI) general secretion pathway protein I [T2SS (VF0333)] [Shigella dysenteriae Sd197]
1211_spades_megahit.gam.fasta	PairedContig_191	24612	25181	+	gspJ	1-570/570	===============	0/0	100.00	96.67	vfdb	YP_404606	(gspJ) general secretion pathway protein J [T2SS (VF0333)] [Shigella dysenteriae Sd197]
1211_spades_megahit.gam.fasta	PairedContig_191	25178	26155	+	gspK	1-978/978	===============	0/0	100.00	96.73	vfdb	YP_404607	(gspK) general secretion pathway protein K [T2SS (VF0333)] [Shigella dysenteriae Sd197]
1211_spades_megahit.gam.fasta	PairedContig_191	26470	27330	+	gspL	1-861/861	===============	0/0	100.00	1997-10-01	vfdb	YP_404608	(gspL) general secretion pathway protein L [T2SS (VF0333)] [Shigella dysenteriae Sd197]
1211_spades_megahit.gam.fasta	PairedContig_191	27446	27868	+	gspM	1-423/423	===============	0/0	100.00	1994-09-01	vfdb	YP_404609	(gspM) general secretion pathway protein M [T2SS (VF0333)] [Shigella dysenteriae Sd197]
1211_spades_megahit.gam.fasta	PairedContig_191	28925	29701	+	kpsM	1-777/777	===============	0/0	100.00	94.72	vfdb	AAA24046	(kpsM) KpsM [K1 capsule (VF0239)] [Escherichia coli O18:K1:H7 str. RS218]
1211_spades_megahit.gam.fasta	PairedContig_191	43668	45344	-	kpsD	1-1677/1677	===============	0/0	100.00	98.27	vfdb	AAA21682	(kpsD) KpsD [K1 capsule (VF0239)] [Escherichia coli O18:K1:H7 str. RS218]
1211_spades_megahit.gam.fasta	PairedContig_22	101341	101796	-	csgB	1-456/456	========/======	2025-02-02	99.78	83.59	vfdb	NP_460114	(csgB) minor curlin subunit precursor curli nucleator protein CsgB [Agf (VF0103)] [Salmonella enterica subsp. enterica serovar Typhimurium str. LT2]
1211_spades_megahit.gam.fasta	PairedContig_22	102551	103201	+	csgD	1-651/651	===============	0/0	100.00	81.26	vfdb	NP_460113	(csgD) DNA-binding transcriptional regulator CsgD [curli fibers/thin aggregative fimbriae (AGF) (AI094)] [Salmonella enterica subsp. enterica serovar Typhimurium str. LT2]
1211_spades_megahit.gam.fasta	PairedContig_22	103620	104036	+	csgF	1-417/417	========/======	2025-03-08	1999-04-01	81.23	vfdb	NP_460111	(csgF) curli production assembly/transport protein CsgF [Agf (VF0103)] [Salmonella enterica subsp. enterica serovar Typhimurium str. LT2]
1211_spades_megahit.gam.fasta	PairedContig_22	104063	104896	+	csgG	1-834/834	===============	0/0	100.00	83.45	vfdb	NP_460110	(csgG) curli production assembly/transport protein CsgG [Agf (VF0103)] [Salmonella enterica subsp. enterica serovar Typhimurium str. LT2]
1211_spades_megahit.gam.fasta	PairedContig_3	29949	30989	+	ompA	1-1041/1041	===============	0/0	100.00	1998-08-01	vfdb	AAF37887	(ompA) outer membrane protein A [OmpA (VF0236)] [Escherichia coli O18:K1:H7 str. RS218]
1211_spades_megahit.gam.fasta	PairedContig_4	28056	29636	+	espX4	1-1581/1581	===============	0/0	100.00	96.39	vfdb	NP_290672	(espX4) Type III secretion system effector EspX4 [LEE encoded T3SS (SS020)] [Escherichia coli O157:H7 str. EDL933]
1211_spades_megahit.gam.fasta	PairedContig_4	59139	60431	-	espX5	1-1293/1293	===============	0/0	100.00	97.14	vfdb	NP_290699	(espX5) Type III secretion system effector EspX5 [LEE encoded T3SS (SS020)] [Escherichia coli O157:H7 str. EDL933]
1211_spades_megahit.gam.fasta	PairedContig_69	49203	50631	+	aslA	1-1428/1428	========/======	2025-01-01	100.00	92.86	vfdb	AAG10151	(aslA) putative arylsulfatase [AslA (VF0238)] [Escherichia coli O18:K1:H7 str. RS218]
1211_spades_megahit.gam.fasta	PairedContig_82	278	2078	+	espL4	1-1801/2187	=============..	0/0	82.35	97.22	vfdb	NP_290644	(espL4) Type III secretion system effector EspL4 [LEE encoded T3SS (SS020)] [Escherichia coli O157:H7 str. EDL933]
1296_spades_megahit.gam.fasta	PairedContig_1	214224	218449	-	fdeC	1-4229/4251	========/======	2025-01-03	99.41	92.79	vfdb	YP_002390132	(fdeC) adhesin FdeC [FdeC (VF0506)] [Escherichia coli O45:K1:H7 str. S88]
1296_spades_megahit.gam.fasta	PairedContig_1	221470	222060	+	ykgK/ecpR	1-591/591	===============	0/0	100.00	97.63	vfdb	NP_286011	(ykgK/ecpR) regulator protein EcpR [ECP (VF0404)] [Escherichia coli O157:H7 str. EDL933]
1296_spades_megahit.gam.fasta	PairedContig_1	222135	222722	+	yagZ/ecpA	1-588/588	===============	0/0	100.00	99.32	vfdb	NP_286010	(yagZ/ecpA) E. coli common pilus structural subunit EcpA [ECP (VF0404)] [Escherichia coli O157:H7 str. EDL933]
1296_spades_megahit.gam.fasta	PairedContig_1	222780	223448	+	yagY/ecpB	1-669/669	===============	0/0	100.00	98.50	vfdb	NP_286009	(yagY/ecpB) E. coli common pilus chaperone EcpB [ECP (VF0404)] [Escherichia coli O157:H7 str. EDL933]
1296_spades_megahit.gam.fasta	PairedContig_1	223474	225999	+	yagX/ecpC	1-2526/2526	===============	0/0	100.00	98.65	vfdb	NP_286008	(yagX/ecpC) E. coli common pilus usher EcpC [ECP (VF0404)] [Escherichia coli O157:H7 str. EDL933]
1296_spades_megahit.gam.fasta	PairedContig_1	225989	227632	+	yagW/ecpD	1-1644/1644	===============	0/0	100.00	98.54	vfdb	NP_286007	(yagW/ecpD) polymerized tip adhesin of ECP fibers [ECP (VF0404)] [Escherichia coli O157:H7 str. EDL933]
1296_spades_megahit.gam.fasta	PairedContig_1	227556	228309	+	yagV/ecpE	1-754/756	===============	0/0	99.74	96.82	vfdb	NP_286006	(yagV/ecpE) E. coli common pilus chaperone EcpE [ECP (VF0404)] [Escherichia coli O157:H7 str. EDL933]
1296_spades_megahit.gam.fasta	PairedContig_11	73409	74461	+	ompA	1-1041/1041	========/======	2025-01-12	100.00	94.68	vfdb	AAF37887	(ompA) outer membrane protein A [OmpA (VF0236)] [Escherichia coli O18:K1:H7 str. RS218]
1296_spades_megahit.gam.fasta	PairedContig_12	23721	25013	-	espX5	1-1293/1293	===============	0/0	100.00	95.44	vfdb	NP_290699	(espX5) Type III secretion system effector EspX5 [LEE encoded T3SS (SS020)] [Escherichia coli O157:H7 str. EDL933]
1296_spades_megahit.gam.fasta	PairedContig_13	5046	5879	-	csgG	1-834/834	===============	0/0	100.00	1983-09-01	vfdb	NP_460110	(csgG) curli production assembly/transport protein CsgG [Agf (VF0103)] [Salmonella enterica subsp. enterica serovar Typhimurium str. LT2]
1296_spades_megahit.gam.fasta	PairedContig_13	5906	6322	-	csgF	1-417/417	========/======	2025-03-08	1999-04-01	81.23	vfdb	NP_460111	(csgF) curli production assembly/transport protein CsgF [Agf (VF0103)] [Salmonella enterica subsp. enterica serovar Typhimurium str. LT2]
1296_spades_megahit.gam.fasta	PairedContig_13	6741	7391	-	csgD	1-651/651	===============	0/0	100.00	1981-11-01	vfdb	NP_460113	(csgD) DNA-binding transcriptional regulator CsgD [curli fibers/thin aggregative fimbriae (AGF) (AI094)] [Salmonella enterica subsp. enterica serovar Typhimurium str. LT2]
1296_spades_megahit.gam.fasta	PairedContig_13	8145	8600	+	csgB	1-456/456	========/======	2025-02-02	99.78	83.81	vfdb	NP_460114	(csgB) minor curlin subunit precursor curli nucleator protein CsgB [Agf (VF0103)] [Salmonella enterica subsp. enterica serovar Typhimurium str. LT2]
1296_spades_megahit.gam.fasta	PairedContig_28	102460	103206	-	entA	1-747/747	===============	0/0	100.00	95.85	vfdb	NP_752614	(entA) 23-dihydro-23-dihydroxybenzoate dehydrogenase [Enterobactin (VF0228)] [Escherichia coli CFT073]
1296_spades_megahit.gam.fasta	PairedContig_28	103206	104063	-	entB	1-858/858	===============	0/0	100.00	97.55	vfdb	NP_752613	(entB) isochorismatase [Enterobactin (VF0228)] [Escherichia coli CFT073]
1296_spades_megahit.gam.fasta	PairedContig_28	104077	105687	-	entE	1-1611/1611	===============	0/0	100.00	95.66	vfdb	NP_752612	(entE) 23-dihydroxybenzoate-AMP ligase component of enterobactin synthase multienzyme complex [Enterobactin (VF0228)] [Escherichia coli CFT073]
1296_spades_megahit.gam.fasta	PairedContig_28	105697	106884	-	entC	1-1188/1188	===============	0/0	100.00	97.56	vfdb	NP_752611	(entC) isochorismate synthase 1 [Enterobactin (VF0228)] [Escherichia coli CFT073]
1296_spades_megahit.gam.fasta	PairedContig_28	107247	108203	+	fepB	1-957/957	===============	0/0	100.00	97.39	vfdb	NP_752610	(fepB) ferrienterobactin ABC transporter periplasmic binding protein [Enterobactin (VF0228)] [Escherichia coli CFT073]
1296_spades_megahit.gam.fasta	PairedContig_28	108207	109457	-	entS	1-1251/1251	===============	0/0	100.00	95.52	vfdb	NP_752609	(entS) enterobactin exporter iron-regulated [enterobactin (IA019)] [Escherichia coli CFT073]
1296_spades_megahit.gam.fasta	PairedContig_28	109556	110572	+	fepD	1-1017/1017	===============	0/0	100.00	96.46	vfdb	NP_752608	(fepD) ferrienterobactin ABC transporter permease [Enterobactin (VF0228)] [Escherichia coli CFT073]
1296_spades_megahit.gam.fasta	PairedContig_28	110569	111561	+	fepG	1-993/993	===============	0/0	100.00	1994-06-01	vfdb	NP_752607	(fepG) iron-enterobactin ABC transporter permease [Enterobactin (VF0228)] [Escherichia coli CFT073]
1296_spades_megahit.gam.fasta	PairedContig_28	111558	112373	+	fepC	1-816/816	===============	0/0	100.00	97.30	vfdb	NP_752606	(fepC) ferrienterobactin ABC transporter ATPase [Enterobactin (VF0228)] [Escherichia coli CFT073]
1296_spades_megahit.gam.fasta	PairedContig_28	113747	117600	-	entF	1-3854/3882	===============	0/0	99.28	95.61	vfdb	NP_752604	(entF) enterobactin synthase multienzyme complex component ATP-dependent [Enterobactin (VF0228)] [Escherichia coli CFT073]
1296_spades_megahit.gam.fasta	PairedContig_28	117818	119020	-	fes	1-1203/1203	===============	0/0	100.00	96.51	vfdb	NP_752602	(fes) enterobactin/ferric enterobactin esterase [enterobactin (IA019)] [Escherichia coli CFT073]
1296_spades_megahit.gam.fasta	PairedContig_28	119263	121503	+	fepA	1-2241/2241	===============	0/0	100.00	96.92	vfdb	NP_752600	(fepA) ferrienterobactin outer membrane transporter [Enterobactin (VF0228)] [Escherichia coli CFT073]
1296_spades_megahit.gam.fasta	PairedContig_28	121528	122298	+	entD	1-771/771	===============	0/0	100.00	93.26	vfdb	NP_752599	(entD) phosphopantetheinyl transferase component of enterobactin synthase multienzyme complex [Enterobactin (VF0228)] [Escherichia coli CFT073]
1296_spades_megahit.gam.fasta	PairedContig_3	44929	45759	+	gspC	1-831/831	===============	0/0	100.00	94.95	vfdb	YP_404599	(gspC) general secretion pathway protein C [T2SS (VF0333)] [Shigella dysenteriae Sd197]
1296_spades_megahit.gam.fasta	PairedContig_3	45999	47849	+	gspD	1-1836/1836	========/======	2025-01-15	100.00	1997-08-01	vfdb	YP_404600	(gspD) general secretion pathway protein D [T2SS (VF0333)] [Shigella dysenteriae Sd197]
1296_spades_megahit.gam.fasta	PairedContig_3	47849	49342	+	gspE	1-1494/1494	===============	0/0	100.00	1996-05-01	vfdb	YP_404601	(gspE) general secretion pathway protein E [T2SS (VF0333)] [Shigella dysenteriae Sd197]
1296_spades_megahit.gam.fasta	PairedContig_3	49342	50541	+	gspF	1-1200/1200	===============	0/0	100.00	96.75	vfdb	YP_404602	(gspF) general secretion pathway protein F [T2SS (VF0333)] [Shigella dysenteriae Sd197]
1296_spades_megahit.gam.fasta	PairedContig_3	50582	51037	+	gspG	1-456/456	===============	0/0	100.00	96.27	vfdb	YP_404603	(gspG) general secretion pathway protein G [T2SS (VF0333)] [Shigella dysenteriae Sd197]
1296_spades_megahit.gam.fasta	PairedContig_3	51074	51604	+	gspH	1-531/531	===============	0/0	100.00	95.29	vfdb	YP_404604	(gspH) general secretion pathway protein H [T2SS (VF0333)] [Shigella dysenteriae Sd197]
1296_spades_megahit.gam.fasta	PairedContig_3	51601	51972	+	gspI	1-372/372	===============	0/0	100.00	95.16	vfdb	YP_404605	(gspI) general secretion pathway protein I [T2SS (VF0333)] [Shigella dysenteriae Sd197]
1296_spades_megahit.gam.fasta	PairedContig_3	52005	52574	+	gspJ	1-570/570	===============	0/0	100.00	97.19	vfdb	YP_404606	(gspJ) general secretion pathway protein J [T2SS (VF0333)] [Shigella dysenteriae Sd197]
1296_spades_megahit.gam.fasta	PairedContig_3	52571	53548	+	gspK	1-978/978	===============	0/0	100.00	97.65	vfdb	YP_404607	(gspK) general secretion pathway protein K [T2SS (VF0333)] [Shigella dysenteriae Sd197]
1296_spades_megahit.gam.fasta	PairedContig_3	53863	54723	+	gspL	1-861/861	===============	0/0	100.00	97.56	vfdb	YP_404608	(gspL) general secretion pathway protein L [T2SS (VF0333)] [Shigella dysenteriae Sd197]
1296_spades_megahit.gam.fasta	PairedContig_3	54839	55261	+	gspM	1-423/423	===============	0/0	100.00	93.85	vfdb	YP_404609	(gspM) general secretion pathway protein M [T2SS (VF0333)] [Shigella dysenteriae Sd197]
1296_spades_megahit.gam.fasta	PairedContig_37	4025	5187	+	iroB	1-1163/1164	===============	0/0	99.91	98.37	vfdb	NP_753168	(iroB) glucosyltransferase IroB [Salmochelin (IA013)] [Escherichia coli CFT073]
1296_spades_megahit.gam.fasta	PairedContig_37	5250	8987	+	iroC	1-3738/3738	===============	0/0	100.00	99.14	vfdb	NP_753167	(iroC) ATP binding cassette transporter [Salmochelin (IA013)] [Escherichia coli CFT073]
1296_spades_megahit.gam.fasta	PairedContig_37	9091	10320	+	iroD	1-1230/1230	===============	0/0	100.00	98.86	vfdb	NP_753166	(iroD) esterase [Salmochelin (IA013)] [Escherichia coli CFT073]
1296_spades_megahit.gam.fasta	PairedContig_37	10405	11361	+	iroE	1-957/957	===============	0/0	100.00	99.58	vfdb	NP_753165	(iroE) esterase [Salmochelin (IA013)] [Escherichia coli CFT073]
1296_spades_megahit.gam.fasta	PairedContig_37	11406	13583	-	iroN	1-2178/2178	===============	0/0	100.00	99.13	vfdb	NP_753164	(iroN) salmochelin receptor IroN [IroN (VF0230)] [Escherichia coli CFT073]
1296_spades_megahit.gam.fasta	PairedContig_4	94539	95450	-	fimH	1-912/912	===============	0/0	100.00	97.81	vfdb	NP_757248	(fimH) FimH protein precursor [Type 1 fimbriae (VF0221)] [Escherichia coli CFT073]
1296_spades_megahit.gam.fasta	PairedContig_4	95461	95964	-	fimG	1-504/504	===============	0/0	100.00	97.62	vfdb	NP_757247	(fimG) FimG protein precursor [Type 1 fimbriae (VF0221)] [Escherichia coli CFT073]
1296_spades_megahit.gam.fasta	PairedContig_4	95977	96510	-	fimF	1-534/534	===============	0/0	100.00	96.44	vfdb	NP_757245	(fimF) FimF protein precursor [Type 1 fimbriae (VF0221)] [Escherichia coli CFT073]
1296_spades_megahit.gam.fasta	PairedContig_4	96517	99153	-	fimD	1-2637/2637	===============	0/0	100.00	98.79	vfdb	NP_757244	(fimD) Outer membrane usher protein fimD precursor [Type 1 fimbriae (VF0221)] [Escherichia coli CFT073]
1296_spades_megahit.gam.fasta	PairedContig_4	99220	99945	-	fimC	1-726/726	===============	0/0	100.00	98.35	vfdb	NP_757243	(fimC) Chaperone protein fimC precursor [Type 1 fimbriae (VF0221)] [Escherichia coli CFT073]
1296_spades_megahit.gam.fasta	PairedContig_4	99982	100521	-	fimI	1-540/540	===============	0/0	100.00	97.96	vfdb	NP_757242	(fimI) Fimbrin-like protein fimI precursor [Type 1 fimbriae (VF0221)] [Escherichia coli CFT073]
1296_spades_megahit.gam.fasta	PairedContig_4	100586	101191	-	fimA	1-606/606	===============	0/0	100.00	1991-09-01	vfdb	NP_757241	(fimA) Type-1 fimbrial protein A chain precursor [Type 1 fimbriae (VF0221)] [Escherichia coli CFT073]
1296_spades_megahit.gam.fasta	PairedContig_4	101615	102211	-	fimE	1-597/597	===============	0/0	100.00	99.16	vfdb	NP_757240	(fimE) Type 1 fimbriae Regulatory protein fimE [Type 1 fimbriae (VF0221)] [Escherichia coli CFT073]
1296_spades_megahit.gam.fasta	PairedContig_4	102689	103291	-	fimB	1-603/603	===============	0/0	100.00	97.84	vfdb	NP_757239	(fimB) Type 1 fimbriae Regulatory protein fimB [Type 1 fimbriae (VF0221)] [Escherichia coli CFT073]
1296_spades_megahit.gam.fasta	PairedContig_62	22671	23726	+	espR1	198-1253/1260	..=============	0/0	83.81	94.22	vfdb	NP_287686	(espR1) Type III secretion system effector espR1 [LEE encoded T3SS (SS020)] [Escherichia coli O157:H7 str. EDL933]
1296_spades_megahit.gam.fasta	PairedContig_8	190748	192646	+	espL1	1-1899/1899	===============	0/0	100.00	94.79	vfdb	NP_288154	(espL1) Type III secretion system effector espL1 [LEE encoded T3SS (SS020)] [Escherichia coli O157:H7 str. EDL933]
1296_spades_megahit.gam.fasta	PairedContig_80	45554	47134	-	espX4	1-1581/1581	========/======	2025-02-02	99.94	92.98	vfdb	NP_290672	(espX4) Type III secretion system effector EspX4 [LEE encoded T3SS (SS020)] [Escherichia coli O157:H7 str. EDL933]
1296_spades_megahit.gam.fasta	PairedContig_82	18917	20338	+	espX1	1-1422/1422	===============	0/0	100.00	94.37	vfdb	NP_285716	(espX1) Type III secretion system effector EspX1 [LEE encoded T3SS (SS020)] [Escherichia coli O157:H7 str. EDL933]
1308_spades_megahit.gam.fasta	PairedContig_1248	1	2154	-	espL4	1-2154/2187	===============	0/0	98.49	96.66	vfdb	NP_290644	(espL4) Type III secretion system effector EspL4 [LEE encoded T3SS (SS020)] [Escherichia coli O157:H7 str. EDL933]
1308_spades_megahit.gam.fasta	PairedContig_1345	5970	8378	+	espY4	1-2409/2409	===============	0/0	100.00	1996-10-01	vfdb	NP_290352	(espY4) Type III secretion system effector EspY4 [LEE encoded T3SS (SS020)] [Escherichia coli O157:H7 str. EDL933]
1308_spades_megahit.gam.fasta	PairedContig_1354	2880	5181	-	iutA	1-2280/2280	========/======	2025-03-24	99.96	87.93	vfdb	NP_755498	(iutA) ferric aerobactin receptor precusor IutA [Aerobactin (VF0229)] [Escherichia coli CFT073]
1308_spades_megahit.gam.fasta	PairedContig_1354	5119	6440	-	iucD	1-1323/1338	========/======	2025-01-01	98.80	95.99	vfdb	NP_709457	(iucD) aerobactin synthesis protein IucC lysine 6-monooxygenase [Aerobactin (VF0123)] [Shigella flexneri 2a str. 301]
1308_spades_megahit.gam.fasta	PairedContig_1354	6437	8179	-	iucC	1-1743/1743	===============	0/0	100.00	95.75	vfdb	NP_755500	(iucC) aerobactin siderophore biosynthesis protein IucC [Aerobactin (VF0229)] [Escherichia coli CFT073]
1308_spades_megahit.gam.fasta	PairedContig_1354	8179	9126	-	iucB	1-948/948	===============	0/0	100.00	95.57	vfdb	NP_755501	(iucB) aerobactin siderophore biosynthesis protein IucB [Aerobactin (VF0229)] [Escherichia coli CFT073]
1308_spades_megahit.gam.fasta	PairedContig_1354	9127	10914	-	iucA	1-1788/1788	===============	0/0	100.00	1994-07-01	vfdb	NP_755502	(iucA) aerobactin siderophore biosynthesis protein IucD [Aerobactin (VF0229)] [Escherichia coli CFT073]
1308_spades_megahit.gam.fasta	PairedContig_142	37	152	-	astA	2-117/117	===============	0/0	99.15	100.00	vfdb	BAA94855	(astA) heat-stable enterotoxin 1 [EAST1 (VF0216)] [Escherichia coli O44:H18 042]
1308_spades_megahit.gam.fasta	PairedContig_1513	1810	2862	-	ompA	1-1041/1041	========/======	2025-01-12	100.00	95.25	vfdb	AAF37887	(ompA) outer membrane protein A [OmpA (VF0236)] [Escherichia coli O18:K1:H7 str. RS218]
1308_spades_megahit.gam.fasta	PairedContig_157	142	942	-	chuV	1-801/801	===============	0/0	100.00	98.63	vfdb	NP_756180	(chuV) ATP-binding hydrophilic protein ChuV [Chu (VF0227)] [Escherichia coli CFT073]
1308_spades_megahit.gam.fasta	PairedContig_158	339	962	-	chuY	1-624/624	===============	0/0	100.00	96.80	vfdb	NP_756178	(chuY) ChuY [Chu (VF0227)] [Escherichia coli CFT073]
1308_spades_megahit.gam.fasta	PairedContig_159	32	526	-	shuX	1-495/495	===============	0/0	100.00	96.36	vfdb	YP_405016	(shuX) shu locus protein ShuX [Shu (VF0256)] [Shigella dysenteriae Sd197]
1308_spades_megahit.gam.fasta	PairedContig_159	539	1876	-	chuW	1-1338/1338	===============	0/0	100.00	96.64	vfdb	NP_756176	(chuW) Putative oxygen independent coproporphyrinogen III oxidase [Chu (VF0227)] [Escherichia coli CFT073]
1308_spades_megahit.gam.fasta	PairedContig_159	1896	2888	-	shuT	1-993/993	===============	0/0	100.00	97.89	vfdb	YP_405017	(shuT) periplasmic binding protein ShuT [Shu (VF0256)] [Shigella dysenteriae Sd197]
1308_spades_megahit.gam.fasta	PairedContig_159	3494	5476	+	shuA	1-1983/1983	===============	0/0	100.00	98.54	vfdb	YP_405019	(shuA) outer membrane heme/hemoglobin receptor ShuA [Shu (VF0256)] [Shigella dysenteriae Sd197]
1308_spades_megahit.gam.fasta	PairedContig_159	5525	6553	+	chuS	1-1029/1029	===============	0/0	100.00	96.40	vfdb	NP_756169	(chuS) heme oxygenase ChuS [Chu (VF0227)] [Escherichia coli CFT073]
1308_spades_megahit.gam.fasta	PairedContig_1592	1901	2411	+	faeC	35-545/546	===============	0/0	93.59	1988-06-01	vfdb	AAL47165	(faeC) FaeC [K88 pili/F4 fimbriae (AI040)] [Escherichia coli]
1308_spades_megahit.gam.fasta	PairedContig_1592	2531	4871	+	faeD	99-2439/2439	===============	0/0	95.98	94.92	vfdb	YP_002295985	(faeD) fimbrial usher protein FaeD [K88 pili/F4 fimbriae (AI040)] [Escherichia coli SE11]
1308_spades_megahit.gam.fasta	PairedContig_1592	4864	5586	+	faeE	1-723/777	========/======	2025-02-04	92.79	93.66	vfdb	YP_002295986	(faeE) fimbrial chaperone FaeE [K88 pili/F4 fimbriae (AI040)] [Escherichia coli SE11]
1308_spades_megahit.gam.fasta	PairedContig_1592	5699	6190	+	faeF	1-492/492	========/======	2025-02-02	99.80	1987-02-01	vfdb	YP_002295987	(faeF) fimbrial protein FaeF [K88 pili/F4 fimbriae (AI040)] [Escherichia coli SE11]
1308_spades_megahit.gam.fasta	PairedContig_1592	9905	10619	+	faeH	84-798/798	.==============	0/0	89.60	84.89	vfdb	YP_002295989	(faeH) fimbrial protein FaeH [K88 pili/F4 fimbriae (AI040)] [Escherichia coli SE11]
1308_spades_megahit.gam.fasta	PairedContig_1592	10650	11414	+	faeI	1-765/765	===============	0/0	100.00	90.33	vfdb	YP_002295990	(faeI) fimbrial protein FaeI [K88 pili/F4 fimbriae (AI040)] [Escherichia coli SE11]
1308_spades_megahit.gam.fasta	PairedContig_1592	11431	12204	+	faeJ	1-774/774	===============	0/0	100.00	93.80	vfdb	YP_002295991	(faeJ) fimbrial protein FaeJ [K88 pili/F4 fimbriae (AI040)] [Escherichia coli SE11]
1308_spades_megahit.gam.fasta	PairedContig_1726	2245	2998	-	yagV/ecpE	1-754/756	===============	0/0	99.74	97.88	vfdb	NP_286006	(yagV/ecpE) E. coli common pilus chaperone EcpE [ECP (VF0404)] [Escherichia coli O157:H7 str. EDL933]
1308_spades_megahit.gam.fasta	PairedContig_1726	2922	4565	-	yagW/ecpD	1-1644/1644	===============	0/0	100.00	98.91	vfdb	NP_286007	(yagW/ecpD) polymerized tip adhesin of ECP fibers [ECP (VF0404)] [Escherichia coli O157:H7 str. EDL933]
1308_spades_megahit.gam.fasta	PairedContig_1726	4555	7080	-	yagX/ecpC	1-2526/2526	===============	0/0	100.00	97.98	vfdb	NP_286008	(yagX/ecpC) E. coli common pilus usher EcpC [ECP (VF0404)] [Escherichia coli O157:H7 str. EDL933]
1308_spades_megahit.gam.fasta	PairedContig_1726	7106	7774	-	yagY/ecpB	1-669/669	===============	0/0	100.00	97.46	vfdb	NP_286009	(yagY/ecpB) E. coli common pilus chaperone EcpB [ECP (VF0404)] [Escherichia coli O157:H7 str. EDL933]
1308_spades_megahit.gam.fasta	PairedContig_1726	7831	8418	-	yagZ/ecpA	1-588/588	===============	0/0	100.00	98.98	vfdb	NP_286010	(yagZ/ecpA) E. coli common pilus structural subunit EcpA [ECP (VF0404)] [Escherichia coli O157:H7 str. EDL933]
1308_spades_megahit.gam.fasta	PairedContig_1726	8493	9083	-	ykgK/ecpR	1-591/591	===============	0/0	100.00	98.82	vfdb	NP_286011	(ykgK/ecpR) regulator protein EcpR [ECP (VF0404)] [Escherichia coli O157:H7 str. EDL933]
1308_spades_megahit.gam.fasta	PairedContig_1757	277	998	+	espY1	1-753/753	========/======	2/31	95.88	88.58	vfdb	NP_285753	(espY1) Type III secretion system effector EspY1 [LEE encoded T3SS (SS020)] [Escherichia coli O157:H7 str. EDL933]
1308_spades_megahit.gam.fasta	PairedContig_2374	1077	2185	-	espR4	1-1113/1140	========/======	2025-04-06	97.19	84.56	vfdb	NP_288396	(espR4) Type III secretion system effector espR4 [LEE encoded T3SS (SS020)] [Escherichia coli O157:H7 str. EDL933]
1308_spades_megahit.gam.fasta	PairedContig_2376	3157	5055	-	espL1	1-1899/1899	===============	0/0	100.00	96.21	vfdb	NP_288154	(espL1) Type III secretion system effector espL1 [LEE encoded T3SS (SS020)] [Escherichia coli O157:H7 str. EDL933]
1308_spades_megahit.gam.fasta	PairedContig_279	6015	6791	-	kpsM	1-777/777	===============	0/0	100.00	95.37	vfdb	AAA24046	(kpsM) KpsM [K1 capsule (VF0239)] [Escherichia coli O18:K1:H7 str. RS218]
1308_spades_megahit.gam.fasta	PairedContig_279	7848	8269	-	gspM	1-422/423	===============	0/0	99.76	95.73	vfdb	YP_404609	(gspM) general secretion pathway protein M [T2SS (VF0333)] [Shigella dysenteriae Sd197]
1308_spades_megahit.gam.fasta	PairedContig_279	8385	9159	-	gspL	87-861/861	.==============	0/0	1990-01-01	95.23	vfdb	YP_404608	(gspL) general secretion pathway protein L [T2SS (VF0333)] [Shigella dysenteriae Sd197]
1308_spades_megahit.gam.fasta	PairedContig_280	194	565	-	gspI	1-372/372	===============	0/0	100.00	94.36	vfdb	YP_404605	(gspI) general secretion pathway protein I [T2SS (VF0333)] [Shigella dysenteriae Sd197]
1308_spades_megahit.gam.fasta	PairedContig_280	562	1092	-	gspH	1-531/531	===============	0/0	100.00	1995-10-01	vfdb	YP_404604	(gspH) general secretion pathway protein H [T2SS (VF0333)] [Shigella dysenteriae Sd197]
1308_spades_megahit.gam.fasta	PairedContig_280	1129	1584	-	gspG	1-456/456	===============	0/0	100.00	96.27	vfdb	YP_404603	(gspG) general secretion pathway protein G [T2SS (VF0333)] [Shigella dysenteriae Sd197]
1308_spades_megahit.gam.fasta	PairedContig_281	291	1268	+	gspK	1-978/978	===============	0/0	100.00	96.42	vfdb	YP_404607	(gspK) general secretion pathway protein K [T2SS (VF0333)] [Shigella dysenteriae Sd197]
1308_spades_megahit.gam.fasta	PairedContig_283	799	2292	-	gspE	1-1494/1494	===============	0/0	100.00	93.84	vfdb	YP_404601	(gspE) general secretion pathway protein E [T2SS (VF0333)] [Shigella dysenteriae Sd197]
1308_spades_megahit.gam.fasta	PairedContig_290	107	478	+	gspI	1-372/372	===============	0/0	100.00	96.77	vfdb	YP_404605	(gspI) general secretion pathway protein I [T2SS (VF0333)] [Shigella dysenteriae Sd197]
1308_spades_megahit.gam.fasta	PairedContig_290	511	972	+	gspJ	1-462/570	=============..	0/0	1981-05-01	93.51	vfdb	YP_404606	(gspJ) general secretion pathway protein J [T2SS (VF0333)] [Shigella dysenteriae Sd197]
1308_spades_megahit.gam.fasta	PairedContig_549	7928	8709	-	espY1	1-753/753	========/======	2/31	99.87	1992-08-01	vfdb	NP_285753	(espY1) Type III secretion system effector EspY1 [LEE encoded T3SS (SS020)] [Escherichia coli O157:H7 str. EDL933]
1308_spades_megahit.gam.fasta	PairedContig_562	1415	2986	+	espY3	1-1572/1572	===============	0/0	100.00	95.48	vfdb	NP_286160	(espY3) Type III secretion system effector EspY3 [LEE encoded T3SS (SS020)] [Escherichia coli O157:H7 str. EDL933]
1308_spades_megahit.gam.fasta	PairedContig_579	24	770	+	entA	1-747/747	===============	0/0	100.00	95.58	vfdb	NP_752614	(entA) 23-dihydro-23-dihydroxybenzoate dehydrogenase [Enterobactin (VF0228)] [Escherichia coli CFT073]
1308_spades_megahit.gam.fasta	PairedContig_581	594	2164	-	entE	41-1611/1611	===============	0/0	97.52	95.73	vfdb	NP_752612	(entE) 23-dihydroxybenzoate-AMP ligase component of enterobactin synthase multienzyme complex [Enterobactin (VF0228)] [Escherichia coli CFT073]
1308_spades_megahit.gam.fasta	PairedContig_582	1	974	+	entC	215-1188/1188	..=============	0/0	81.99	1997-02-01	vfdb	NP_752611	(entC) isochorismate synthase 1 [Enterobactin (VF0228)] [Escherichia coli CFT073]
1308_spades_megahit.gam.fasta	PairedContig_631	7399	8979	+	espX4	1-1581/1581	===============	0/0	100.00	1996-08-01	vfdb	NP_290672	(espX4) Type III secretion system effector EspX4 [LEE encoded T3SS (SS020)] [Escherichia coli O157:H7 str. EDL933]
1308_spades_megahit.gam.fasta	PairedContig_64	5401	6651	+	espR1	1-1251/1260	===============	0/0	99.29	94.25	vfdb	NP_287686	(espR1) Type III secretion system effector espR1 [LEE encoded T3SS (SS020)] [Escherichia coli O157:H7 str. EDL933]
1308_spades_megahit.gam.fasta	PairedContig_642	11595	12428	-	csgG	1-834/834	===============	0/0	100.00	83.33	vfdb	NP_460110	(csgG) curli production assembly/transport protein CsgG [Agf (VF0103)] [Salmonella enterica subsp. enterica serovar Typhimurium str. LT2]
1308_spades_megahit.gam.fasta	PairedContig_642	12455	12871	-	csgF	1-417/417	========/======	2025-03-08	1999-04-01	81.00	vfdb	NP_460111	(csgF) curli production assembly/transport protein CsgF [Agf (VF0103)] [Salmonella enterica subsp. enterica serovar Typhimurium str. LT2]
1308_spades_megahit.gam.fasta	PairedContig_642	13290	13940	-	csgD	1-651/651	===============	0/0	100.00	81.41	vfdb	NP_460113	(csgD) DNA-binding transcriptional regulator CsgD [curli fibers/thin aggregative fimbriae (AGF) (AI094)] [Salmonella enterica subsp. enterica serovar Typhimurium str. LT2]
1308_spades_megahit.gam.fasta	PairedContig_642	14695	15150	+	csgB	1-456/456	========/======	2025-02-02	99.78	83.59	vfdb	NP_460114	(csgB) minor curlin subunit precursor curli nucleator protein CsgB [Agf (VF0103)] [Salmonella enterica subsp. enterica serovar Typhimurium str. LT2]
1308_spades_megahit.gam.fasta	PairedContig_674	4285	4887	+	fimB	1-603/603	===============	0/0	100.00	98.18	vfdb	NP_757239	(fimB) Type 1 fimbriae Regulatory protein fimB [Type 1 fimbriae (VF0221)] [Escherichia coli CFT073]
1308_spades_megahit.gam.fasta	PairedContig_674	5365	5961	+	fimE	1-597/597	===============	0/0	100.00	99.00	vfdb	NP_757240	(fimE) Type 1 fimbriae Regulatory protein fimE [Type 1 fimbriae (VF0221)] [Escherichia coli CFT073]
1308_spades_megahit.gam.fasta	PairedContig_674	6385	6989	+	fimA	1-606/606	========/======	2025-01-01	99.83	92.90	vfdb	NP_757241	(fimA) Type-1 fimbrial protein A chain precursor [Type 1 fimbriae (VF0221)] [Escherichia coli CFT073]
1308_spades_megahit.gam.fasta	PairedContig_854	296	1717	+	espX1	1-1422/1422	===============	0/0	100.00	95.99	vfdb	NP_285716	(espX1) Type III secretion system effector EspX1 [LEE encoded T3SS (SS020)] [Escherichia coli O157:H7 str. EDL933]
1308_spades_megahit.gam.fasta	PairedContig_932	29099	30207	+	espR4	1-1113/1140	========/======	2025-04-06	97.19	84.56	vfdb	NP_288396	(espR4) Type III secretion system effector espR4 [LEE encoded T3SS (SS020)] [Escherichia coli O157:H7 str. EDL933]
1308_spades_megahit.gam.fasta	PairedContig_947	1	872	+	fimH	41-912/912	===============	0/0	95.61	97.48	vfdb	NP_757248	(fimH) FimH protein precursor [Type 1 fimbriae (VF0221)] [Escherichia coli CFT073]
1308_spades_megahit.gam.fasta	PairedContig_948	321	824	-	fimG	1-504/504	===============	0/0	100.00	1999-01-01	vfdb	NP_757247	(fimG) FimG protein precursor [Type 1 fimbriae (VF0221)] [Escherichia coli CFT073]
1308_spades_megahit.gam.fasta	PairedContig_948	837	1370	-	fimF	1-534/534	===============	0/0	100.00	97.38	vfdb	NP_757245	(fimF) FimF protein precursor [Type 1 fimbriae (VF0221)] [Escherichia coli CFT073]
1308_spades_megahit.gam.fasta	PairedContig_948	1377	3829	-	fimD	185-2637/2637	.==============	0/0	1993-02-01	1999-06-01	vfdb	NP_757244	(fimD) Outer membrane usher protein fimD precursor [Type 1 fimbriae (VF0221)] [Escherichia coli CFT073]
1308_spades_megahit.gam.fasta	PairedContig_949	110	649	+	fimI	1-540/540	===============	0/0	100.00	98.33	vfdb	NP_757242	(fimI) Fimbrin-like protein fimI precursor [Type 1 fimbriae (VF0221)] [Escherichia coli CFT073]
1308_spades_megahit.gam.fasta	PairedContig_949	686	1411	+	fimC	1-726/726	===============	0/0	100.00	98.76	vfdb	NP_757243	(fimC) Chaperone protein fimC precursor [Type 1 fimbriae (VF0221)] [Escherichia coli CFT073]
1308_spades_megahit.gam.fasta	PairedContig_958	843	1799	-	fepB	1-957/957	===============	0/0	100.00	97.70	vfdb	NP_752610	(fepB) ferrienterobactin ABC transporter periplasmic binding protein [Enterobactin (VF0228)] [Escherichia coli CFT073]
1308_spades_megahit.gam.fasta	PairedContig_959	143	1159	-	fepD	1-1017/1017	===============	0/0	100.00	95.97	vfdb	NP_752608	(fepD) ferrienterobactin ABC transporter permease [Enterobactin (VF0228)] [Escherichia coli CFT073]
1308_spades_megahit.gam.fasta	PairedContig_960	1	952	-	fepG	1-952/993	===============	0/0	95.87	1995-06-01	vfdb	NP_752607	(fepG) iron-enterobactin ABC transporter permease [Enterobactin (VF0228)] [Escherichia coli CFT073]
1308_spades_megahit.gam.fasta	PairedContig_961	683	1498	-	fepC	1-816/816	===============	0/0	100.00	96.81	vfdb	NP_752606	(fepC) ferrienterobactin ABC transporter ATPase [Enterobactin (VF0228)] [Escherichia coli CFT073]
1308_spades_megahit.gam.fasta	PairedContig_963	224	3728	+	entF	1-3505/3882	==============.	0/0	90.29	95.35	vfdb	NP_752604	(entF) enterobactin synthase multienzyme complex component ATP-dependent [Enterobactin (VF0228)] [Escherichia coli CFT073]
1308_spades_megahit.gam.fasta	PairedContig_964	253	1455	-	fes	1-1203/1203	===============	0/0	100.00	96.34	vfdb	NP_752602	(fes) enterobactin/ferric enterobactin esterase [enterobactin (IA019)] [Escherichia coli CFT073]
1308_spades_megahit.gam.fasta	PairedContig_966	164	934	-	entD	1-771/771	===============	0/0	100.00	95.72	vfdb	NP_752599	(entD) phosphopantetheinyl transferase component of enterobactin synthase multienzyme complex [Enterobactin (VF0228)] [Escherichia coli CFT073]
1308_spades_megahit.gam.fasta	PairedContig_967	26	783	-	entD	14-771/771	===============	0/0	98.31	92.35	vfdb	NP_752599	(entD) phosphopantetheinyl transferase component of enterobactin synthase multienzyme complex [Enterobactin (VF0228)] [Escherichia coli CFT073]
1309_spades_megahit.gam.fasta	PairedContig_118	413	905	-	yagZ/ecpA	94-586/588	..=============	0/0	83.84	98.99	vfdb	NP_286010	(yagZ/ecpA) E. coli common pilus structural subunit EcpA [ECP (VF0404)] [Escherichia coli O157:H7 str. EDL933]
1309_spades_megahit.gam.fasta	PairedContig_1341	230	1389	-	espX5	134-1293/1293	.==============	0/0	89.71	95.69	vfdb	NP_290699	(espX5) Type III secretion system effector EspX5 [LEE encoded T3SS (SS020)] [Escherichia coli O157:H7 str. EDL933]
1309_spades_megahit.gam.fasta	PairedContig_1460	1442	3406	-	espX6	1-1935/2196	========/=====.	3/78	1987-02-01	88.19	vfdb	NP_290952	(espX6) Type III secretion system effector EspX6 [LEE encoded T3SS (SS020)] [Escherichia coli O157:H7 str. EDL933]
1309_spades_megahit.gam.fasta	PairedContig_2054	1082	1814	-	paa	25-757/759	===============	0/0	96.57	86.77	vfdb	NP_287515	(paa) outer membrane adhesin Paa [Paa (VF0194)] [Escherichia coli O157:H7 str. EDL933]
1309_spades_megahit.gam.fasta	PairedContig_2076	263	1174	+	fimH	1-912/912	===============	0/0	100.00	97.37	vfdb	NP_757248	(fimH) FimH protein precursor [Type 1 fimbriae (VF0221)] [Escherichia coli CFT073]
1309_spades_megahit.gam.fasta	PairedContig_2886	49	2061	-	espX2	1-2013/2013	===============	0/0	100.00	95.48	vfdb	NP_286562	(espX2) Type III secretion system effector EspX2 [LEE encoded T3SS (SS020)] [Escherichia coli O157:H7 str. EDL933]
1309_spades_megahit.gam.fasta	PairedContig_3018	156	611	-	gspG	1-456/456	===============	0/0	100.00	94.52	vfdb	YP_404603	(gspG) general secretion pathway protein G [T2SS (VF0333)] [Shigella dysenteriae Sd197]
1309_spades_megahit.gam.fasta	PairedContig_3175	949	2198	-	espR1	1-1253/1260	========/======	2025-01-03	99.21	91.30	vfdb	NP_287686	(espR1) Type III secretion system effector espR1 [LEE encoded T3SS (SS020)] [Escherichia coli O157:H7 str. EDL933]
1309_spades_megahit.gam.fasta	PairedContig_3597	1253	2029	+	kpsM	1-777/777	===============	0/0	100.00	1994-08-01	vfdb	AAA24046	(kpsM) KpsM [K1 capsule (VF0239)] [Escherichia coli O18:K1:H7 str. RS218]
1309_spades_megahit.gam.fasta	PairedContig_3685	292	2190	+	espL1	1-1899/1899	===============	0/0	100.00	94.84	vfdb	NP_288154	(espL1) Type III secretion system effector espL1 [LEE encoded T3SS (SS020)] [Escherichia coli O157:H7 str. EDL933]
1309_spades_megahit.gam.fasta	PairedContig_37	1483	3381	-	espL1	1-1899/1899	===============	0/0	100.00	94.79	vfdb	NP_288154	(espL1) Type III secretion system effector espL1 [LEE encoded T3SS (SS020)] [Escherichia coli O157:H7 str. EDL933]
1309_spades_megahit.gam.fasta	PairedContig_3895	1	1261	-	iucD	1-1261/1338	===============	0/0	94.25	96.51	vfdb	NP_709457	(iucD) aerobactin synthesis protein IucC lysine 6-monooxygenase [Aerobactin (VF0123)] [Shigella flexneri 2a str. 301]
1309_spades_megahit.gam.fasta	PairedContig_3965	104	904	-	chuV	1-801/801	===============	0/0	100.00	99.00	vfdb	NP_756180	(chuV) ATP-binding hydrophilic protein ChuV [Chu (VF0227)] [Escherichia coli CFT073]
1309_spades_megahit.gam.fasta	PairedContig_4448	6	1563	+	espX4	24-1581/1581	========/======	2025-02-02	98.48	93.14	vfdb	NP_290672	(espX4) Type III secretion system effector EspX4 [LEE encoded T3SS (SS020)] [Escherichia coli O157:H7 str. EDL933]
1309_spades_megahit.gam.fasta	PairedContig_4449	913	2493	-	espX4	1-1581/1581	===============	0/0	100.00	88.42	vfdb	NP_290672	(espX4) Type III secretion system effector EspX4 [LEE encoded T3SS (SS020)] [Escherichia coli O157:H7 str. EDL933]
1309_spades_megahit.gam.fasta	PairedContig_4775	215	1507	+	espX5	1-1293/1293	===============	0/0	100.00	94.28	vfdb	NP_290699	(espX5) Type III secretion system effector EspX5 [LEE encoded T3SS (SS020)] [Escherichia coli O157:H7 str. EDL933]
1309_spades_megahit.gam.fasta	PairedContig_4783	944	1999	-	espR1	198-1253/1260	..=============	0/0	83.81	94.22	vfdb	NP_287686	(espR1) Type III secretion system effector espR1 [LEE encoded T3SS (SS020)] [Escherichia coli O157:H7 str. EDL933]
1309_spades_megahit.gam.fasta	PairedContig_4871	1	491	-	shuX	1-491/495	===============	0/0	99.19	97.56	vfdb	YP_405016	(shuX) shu locus protein ShuX [Shu (VF0256)] [Shigella dysenteriae Sd197]
1309_spades_megahit.gam.fasta	PairedContig_5175	1179	2597	+	espX1	1-1419/1422	===============	0/0	99.79	82.81	vfdb	NP_285716	(espX1) Type III secretion system effector EspX1 [LEE encoded T3SS (SS020)] [Escherichia coli O157:H7 str. EDL933]
1309_spades_megahit.gam.fasta	PairedContig_5179	480	1901	+	espX1	1-1422/1422	===============	0/0	100.00	94.80	vfdb	NP_285716	(espX1) Type III secretion system effector EspX1 [LEE encoded T3SS (SS020)] [Escherichia coli O157:H7 str. EDL933]
1309_spades_megahit.gam.fasta	PairedContig_590	1740	2357	-	fimC	109-726/726	..=============	0/0	1985-12-01	98.22	vfdb	NP_757243	(fimC) Chaperone protein fimC precursor [Type 1 fimbriae (VF0221)] [Escherichia coli CFT073]
1309_spades_megahit.gam.fasta	PairedContig_591	114	647	-	fimF	1-534/534	===============	0/0	100.00	96.82	vfdb	NP_757245	(fimF) FimF protein precursor [Type 1 fimbriae (VF0221)] [Escherichia coli CFT073]
1309_spades_megahit.gam.fasta	PairedContig_592	280	1005	-	fimC	1-726/726	===============	0/0	100.00	98.62	vfdb	NP_757243	(fimC) Chaperone protein fimC precursor [Type 1 fimbriae (VF0221)] [Escherichia coli CFT073]
1309_spades_megahit.gam.fasta	PairedContig_592	1042	1581	-	fimI	1-540/540	===============	0/0	100.00	97.96	vfdb	NP_757242	(fimI) Fimbrin-like protein fimI precursor [Type 1 fimbriae (VF0221)] [Escherichia coli CFT073]
1309_spades_megahit.gam.fasta	PairedContig_606	172	762	-	ykgK/ecpR	1-591/591	===============	0/0	100.00	96.78	vfdb	NP_286011	(ykgK/ecpR) regulator protein EcpR [ECP (VF0404)] [Escherichia coli O157:H7 str. EDL933]
1309_spades_megahit.gam.fasta	PairedContig_744	463	1113	-	csgD	1-651/651	===============	0/0	100.00	81.26	vfdb	NP_460113	(csgD) DNA-binding transcriptional regulator CsgD [curli fibers/thin aggregative fimbriae (AGF) (AI094)] [Salmonella enterica subsp. enterica serovar Typhimurium str. LT2]
1309_spades_megahit.gam.fasta	PairedContig_744	1867	2322	+	csgB	1-456/456	========/======	2025-02-02	99.78	83.81	vfdb	NP_460114	(csgB) minor curlin subunit precursor curli nucleator protein CsgB [Agf (VF0103)] [Salmonella enterica subsp. enterica serovar Typhimurium str. LT2]
1309_spades_megahit.gam.fasta	PairedContig_750	311	1840	-	espY3	1-1572/1572	========/======	8/56	96.88	85.81	vfdb	NP_286160	(espY3) Type III secretion system effector EspY3 [LEE encoded T3SS (SS020)] [Escherichia coli O157:H7 str. EDL933]
1310_spades_megahit.gam.fasta	PairedContig_0	11028	11828	-	chuV	1-801/801	===============	0/0	100.00	98.75	vfdb	NP_756180	(chuV) ATP-binding hydrophilic protein ChuV [Chu (VF0227)] [Escherichia coli CFT073]
1310_spades_megahit.gam.fasta	PairedContig_0	11795	12787	-	chuU	1-993/993	===============	0/0	100.00	98.59	vfdb	NP_756179	(chuU) heme permease protein ChuU [Chu (VF0227)] [Escherichia coli CFT073]
1310_spades_megahit.gam.fasta	PairedContig_0	12836	13459	-	chuY	1-624/624	===============	0/0	100.00	96.95	vfdb	NP_756178	(chuY) ChuY [Chu (VF0227)] [Escherichia coli CFT073]
1310_spades_megahit.gam.fasta	PairedContig_0	13459	13953	-	shuX	1-495/495	===============	0/0	100.00	96.36	vfdb	YP_405016	(shuX) shu locus protein ShuX [Shu (VF0256)] [Shigella dysenteriae Sd197]
1310_spades_megahit.gam.fasta	PairedContig_0	13966	15303	-	chuW	1-1338/1338	===============	0/0	100.00	96.71	vfdb	NP_756176	(chuW) Putative oxygen independent coproporphyrinogen III oxidase [Chu (VF0227)] [Escherichia coli CFT073]
1310_spades_megahit.gam.fasta	PairedContig_0	15323	16315	-	shuT	1-993/993	===============	0/0	100.00	98.29	vfdb	YP_405017	(shuT) periplasmic binding protein ShuT [Shu (VF0256)] [Shigella dysenteriae Sd197]
1310_spades_megahit.gam.fasta	PairedContig_0	16921	18903	+	shuA	1-1983/1983	===============	0/0	100.00	98.13	vfdb	YP_405019	(shuA) outer membrane heme/hemoglobin receptor ShuA [Shu (VF0256)] [Shigella dysenteriae Sd197]
1310_spades_megahit.gam.fasta	PairedContig_0	18952	19980	+	chuS	1-1029/1029	===============	0/0	100.00	96.21	vfdb	NP_756169	(chuS) heme oxygenase ChuS [Chu (VF0227)] [Escherichia coli CFT073]
1310_spades_megahit.gam.fasta	PairedContig_1	175419	176527	-	espR4	1-1113/1140	========/======	2025-04-06	97.19	84.38	vfdb	NP_288396	(espR4) Type III secretion system effector espR4 [LEE encoded T3SS (SS020)] [Escherichia coli O157:H7 str. EDL933]
1310_spades_megahit.gam.fasta	PairedContig_122	1	116	+	astA	2-117/117	===============	0/0	99.15	100.00	vfdb	BAA94855	(astA) heat-stable enterotoxin 1 [EAST1 (VF0216)] [Escherichia coli O44:H18 042]
1310_spades_megahit.gam.fasta	PairedContig_131	2955	5256	-	iutA	1-2280/2280	========/======	2025-03-24	99.96	87.84	vfdb	NP_755498	(iutA) ferric aerobactin receptor precusor IutA [Aerobactin (VF0229)] [Escherichia coli CFT073]
1310_spades_megahit.gam.fasta	PairedContig_131	5194	6515	-	iucD	1-1323/1338	========/======	2025-01-01	98.80	95.99	vfdb	NP_709457	(iucD) aerobactin synthesis protein IucC lysine 6-monooxygenase [Aerobactin (VF0123)] [Shigella flexneri 2a str. 301]
1310_spades_megahit.gam.fasta	PairedContig_131	6512	8254	-	iucC	1-1743/1743	===============	0/0	100.00	95.75	vfdb	NP_755500	(iucC) aerobactin siderophore biosynthesis protein IucC [Aerobactin (VF0229)] [Escherichia coli CFT073]
1310_spades_megahit.gam.fasta	PairedContig_131	8254	9201	-	iucB	1-948/948	===============	0/0	100.00	95.57	vfdb	NP_755501	(iucB) aerobactin siderophore biosynthesis protein IucB [Aerobactin (VF0229)] [Escherichia coli CFT073]
1310_spades_megahit.gam.fasta	PairedContig_131	9202	10989	-	iucA	1-1788/1788	===============	0/0	100.00	1994-07-01	vfdb	NP_755502	(iucA) aerobactin siderophore biosynthesis protein IucD [Aerobactin (VF0229)] [Escherichia coli CFT073]
1310_spades_megahit.gam.fasta	PairedContig_14	145758	146308	-	espY2	1-551/570	========/======	2025-02-02	96.49	1988-04-01	vfdb	NP_285765	(espY2) Type III secretion system effector EspY2 [LEE encoded T3SS (SS020)] [Escherichia coli O157:H7 str. EDL933]
1310_spades_megahit.gam.fasta	PairedContig_14	162889	163610	-	espY1	1-753/753	========/======	2/31	95.88	88.58	vfdb	NP_285753	(espY1) Type III secretion system effector EspY1 [LEE encoded T3SS (SS020)] [Escherichia coli O157:H7 str. EDL933]
1310_spades_megahit.gam.fasta	PairedContig_14	201834	203255	+	espX1	1-1422/1422	===============	0/0	100.00	95.78	vfdb	NP_285716	(espX1) Type III secretion system effector EspX1 [LEE encoded T3SS (SS020)] [Escherichia coli O157:H7 str. EDL933]
1310_spades_megahit.gam.fasta	PairedContig_16	65844	66299	-	csgB	1-456/456	========/======	2025-02-02	99.78	83.59	vfdb	NP_460114	(csgB) minor curlin subunit precursor curli nucleator protein CsgB [Agf (VF0103)] [Salmonella enterica subsp. enterica serovar Typhimurium str. LT2]
1310_spades_megahit.gam.fasta	PairedContig_16	67054	67704	+	csgD	1-651/651	===============	0/0	100.00	81.41	vfdb	NP_460113	(csgD) DNA-binding transcriptional regulator CsgD [curli fibers/thin aggregative fimbriae (AGF) (AI094)] [Salmonella enterica subsp. enterica serovar Typhimurium str. LT2]
1310_spades_megahit.gam.fasta	PairedContig_16	68123	68539	+	csgF	1-417/417	========/======	2025-03-08	1999-04-01	81.00	vfdb	NP_460111	(csgF) curli production assembly/transport protein CsgF [Agf (VF0103)] [Salmonella enterica subsp. enterica serovar Typhimurium str. LT2]
1310_spades_megahit.gam.fasta	PairedContig_16	68566	69399	+	csgG	1-834/834	===============	0/0	100.00	83.33	vfdb	NP_460110	(csgG) curli production assembly/transport protein CsgG [Agf (VF0103)] [Salmonella enterica subsp. enterica serovar Typhimurium str. LT2]
1310_spades_megahit.gam.fasta	PairedContig_16	132916	133956	+	ompA	1-1041/1041	===============	0/0	100.00	1998-08-01	vfdb	AAF37887	(ompA) outer membrane protein A [OmpA (VF0236)] [Escherichia coli O18:K1:H7 str. RS218]
1310_spades_megahit.gam.fasta	PairedContig_260	44661	47069	+	espY4	1-2409/2409	===============	0/0	100.00	96.26	vfdb	NP_290352	(espY4) Type III secretion system effector EspY4 [LEE encoded T3SS (SS020)] [Escherichia coli O157:H7 str. EDL933]
1310_spades_megahit.gam.fasta	PairedContig_3	82271	83182	-	fimH	1-912/912	===============	0/0	100.00	97.48	vfdb	NP_757248	(fimH) FimH protein precursor [Type 1 fimbriae (VF0221)] [Escherichia coli CFT073]
1310_spades_megahit.gam.fasta	PairedContig_3	83193	83696	-	fimG	1-504/504	===============	0/0	100.00	1998-02-01	vfdb	NP_757247	(fimG) FimG protein precursor [Type 1 fimbriae (VF0221)] [Escherichia coli CFT073]
1310_spades_megahit.gam.fasta	PairedContig_3	83709	84242	-	fimF	1-534/534	===============	0/0	100.00	98.13	vfdb	NP_757245	(fimF) FimF protein precursor [Type 1 fimbriae (VF0221)] [Escherichia coli CFT073]
1310_spades_megahit.gam.fasta	PairedContig_3	84249	86885	-	fimD	1-2637/2637	===============	0/0	100.00	98.44	vfdb	NP_757244	(fimD) Outer membrane usher protein fimD precursor [Type 1 fimbriae (VF0221)] [Escherichia coli CFT073]
1310_spades_megahit.gam.fasta	PairedContig_3	86952	87677	-	fimC	1-726/726	===============	0/0	100.00	98.48	vfdb	NP_757243	(fimC) Chaperone protein fimC precursor [Type 1 fimbriae (VF0221)] [Escherichia coli CFT073]
1310_spades_megahit.gam.fasta	PairedContig_3	87714	88253	-	fimI	1-540/540	===============	0/0	100.00	98.33	vfdb	NP_757242	(fimI) Fimbrin-like protein fimI precursor [Type 1 fimbriae (VF0221)] [Escherichia coli CFT073]
1310_spades_megahit.gam.fasta	PairedContig_3	88318	88923	-	fimA	1-606/606	===============	0/0	100.00	92.24	vfdb	NP_757241	(fimA) Type-1 fimbrial protein A chain precursor [Type 1 fimbriae (VF0221)] [Escherichia coli CFT073]
1310_spades_megahit.gam.fasta	PairedContig_3	89349	89943	-	fimE	1-595/597	===============	0/0	99.66	99.50	vfdb	NP_757240	(fimE) Type 1 fimbriae Regulatory protein fimE [Type 1 fimbriae (VF0221)] [Escherichia coli CFT073]
1310_spades_megahit.gam.fasta	PairedContig_3	90421	91023	-	fimB	1-603/603	===============	0/0	100.00	97.35	vfdb	NP_757239	(fimB) Type 1 fimbriae Regulatory protein fimB [Type 1 fimbriae (VF0221)] [Escherichia coli CFT073]
1310_spades_megahit.gam.fasta	PairedContig_319	27420	28670	+	espR1	1-1251/1260	===============	0/0	99.29	94.25	vfdb	NP_287686	(espR1) Type III secretion system effector espR1 [LEE encoded T3SS (SS020)] [Escherichia coli O157:H7 str. EDL933]
1310_spades_megahit.gam.fasta	PairedContig_368	164	934	-	entD	1-771/771	===============	0/0	100.00	95.20	vfdb	NP_752599	(entD) phosphopantetheinyl transferase component of enterobactin synthase multienzyme complex [Enterobactin (VF0228)] [Escherichia coli CFT073]
1310_spades_megahit.gam.fasta	PairedContig_368	959	3199	-	fepA	1-2241/2241	===============	0/0	100.00	96.74	vfdb	NP_752600	(fepA) ferrienterobactin outer membrane transporter [Enterobactin (VF0228)] [Escherichia coli CFT073]
1310_spades_megahit.gam.fasta	PairedContig_368	3442	4644	+	fes	1-1203/1203	===============	0/0	100.00	96.67	vfdb	NP_752602	(fes) enterobactin/ferric enterobactin esterase [enterobactin (IA019)] [Escherichia coli CFT073]
1310_spades_megahit.gam.fasta	PairedContig_368	4862	8706	+	entF	1-3854/3882	========/======	2025-01-09	1999-05-01	95.48	vfdb	NP_752604	(entF) enterobactin synthase multienzyme complex component ATP-dependent [Enterobactin (VF0228)] [Escherichia coli CFT073]
1310_spades_megahit.gam.fasta	PairedContig_368	10080	10895	-	fepC	1-816/816	===============	0/0	100.00	97.30	vfdb	NP_752606	(fepC) ferrienterobactin ABC transporter ATPase [Enterobactin (VF0228)] [Escherichia coli CFT073]
1310_spades_megahit.gam.fasta	PairedContig_368	10892	11884	-	fepG	1-993/993	===============	0/0	100.00	1994-06-01	vfdb	NP_752607	(fepG) iron-enterobactin ABC transporter permease [Enterobactin (VF0228)] [Escherichia coli CFT073]
1310_spades_megahit.gam.fasta	PairedContig_368	11881	12897	-	fepD	1-1017/1017	===============	0/0	100.00	1996-07-01	vfdb	NP_752608	(fepD) ferrienterobactin ABC transporter permease [Enterobactin (VF0228)] [Escherichia coli CFT073]
1310_spades_megahit.gam.fasta	PairedContig_368	12996	14246	+	entS	1-1251/1251	===============	0/0	100.00	95.44	vfdb	NP_752609	(entS) enterobactin exporter iron-regulated [enterobactin (IA019)] [Escherichia coli CFT073]
1310_spades_megahit.gam.fasta	PairedContig_368	14250	15206	-	fepB	1-957/957	===============	0/0	100.00	97.49	vfdb	NP_752610	(fepB) ferrienterobactin ABC transporter periplasmic binding protein [Enterobactin (VF0228)] [Escherichia coli CFT073]
1310_spades_megahit.gam.fasta	PairedContig_368	15569	16756	+	entC	1-1188/1188	===============	0/0	100.00	97.90	vfdb	NP_752611	(entC) isochorismate synthase 1 [Enterobactin (VF0228)] [Escherichia coli CFT073]
1310_spades_megahit.gam.fasta	PairedContig_368	16766	18376	+	entE	1-1611/1611	===============	0/0	100.00	95.47	vfdb	NP_752612	(entE) 23-dihydroxybenzoate-AMP ligase component of enterobactin synthase multienzyme complex [Enterobactin (VF0228)] [Escherichia coli CFT073]
1310_spades_megahit.gam.fasta	PairedContig_368	18390	19247	+	entB	1-858/858	===============	0/0	100.00	98.14	vfdb	NP_752613	(entB) isochorismatase [Enterobactin (VF0228)] [Escherichia coli CFT073]
1310_spades_megahit.gam.fasta	PairedContig_368	19247	19993	+	entA	1-747/747	===============	0/0	100.00	95.72	vfdb	NP_752614	(entA) 23-dihydro-23-dihydroxybenzoate dehydrogenase [Enterobactin (VF0228)] [Escherichia coli CFT073]
1310_spades_megahit.gam.fasta	PairedContig_369	72744	74036	+	espX5	1-1293/1293	===============	0/0	100.00	95.98	vfdb	NP_290699	(espX5) Type III secretion system effector EspX5 [LEE encoded T3SS (SS020)] [Escherichia coli O157:H7 str. EDL933]
1310_spades_megahit.gam.fasta	PairedContig_371	335	1763	-	aslA	1-1428/1428	========/======	2025-01-01	100.00	1996-08-01	vfdb	AAG10151	(aslA) putative arylsulfatase [AslA (VF0238)] [Escherichia coli O18:K1:H7 str. RS218]
1310_spades_megahit.gam.fasta	PairedContig_38	4282	5958	+	kpsD	1-1677/1677	===============	0/0	100.00	96.90	vfdb	AAA21682	(kpsD) KpsD [K1 capsule (VF0239)] [Escherichia coli O18:K1:H7 str. RS218]
1310_spades_megahit.gam.fasta	PairedContig_38	18140	18561	-	gspM	1-422/423	===============	0/0	99.76	93.36	vfdb	YP_404609	(gspM) general secretion pathway protein M [T2SS (VF0333)] [Shigella dysenteriae Sd197]
1310_spades_megahit.gam.fasta	PairedContig_38	18677	19537	-	gspL	1-861/861	===============	0/0	100.00	1995-01-01	vfdb	YP_404608	(gspL) general secretion pathway protein L [T2SS (VF0333)] [Shigella dysenteriae Sd197]
1310_spades_megahit.gam.fasta	PairedContig_38	19852	20829	-	gspK	1-978/978	===============	0/0	100.00	97.75	vfdb	YP_404607	(gspK) general secretion pathway protein K [T2SS (VF0333)] [Shigella dysenteriae Sd197]
1310_spades_megahit.gam.fasta	PairedContig_38	20826	21395	-	gspJ	1-570/570	===============	0/0	100.00	94.39	vfdb	YP_404606	(gspJ) general secretion pathway protein J [T2SS (VF0333)] [Shigella dysenteriae Sd197]
1310_spades_megahit.gam.fasta	PairedContig_38	21428	21799	-	gspI	1-372/372	===============	0/0	100.00	96.77	vfdb	YP_404605	(gspI) general secretion pathway protein I [T2SS (VF0333)] [Shigella dysenteriae Sd197]
1310_spades_megahit.gam.fasta	PairedContig_38	21796	22326	-	gspH	1-531/531	===============	0/0	100.00	95.67	vfdb	YP_404604	(gspH) general secretion pathway protein H [T2SS (VF0333)] [Shigella dysenteriae Sd197]
1310_spades_megahit.gam.fasta	PairedContig_38	22363	22818	-	gspG	1-456/456	===============	0/0	100.00	96.27	vfdb	YP_404603	(gspG) general secretion pathway protein G [T2SS (VF0333)] [Shigella dysenteriae Sd197]
1310_spades_megahit.gam.fasta	PairedContig_38	22859	24058	-	gspF	1-1200/1200	===============	0/0	100.00	1995-08-01	vfdb	YP_404602	(gspF) general secretion pathway protein F [T2SS (VF0333)] [Shigella dysenteriae Sd197]
1310_spades_megahit.gam.fasta	PairedContig_38	24058	25551	-	gspE	1-1494/1494	===============	0/0	100.00	1995-11-01	vfdb	YP_404601	(gspE) general secretion pathway protein E [T2SS (VF0333)] [Shigella dysenteriae Sd197]
1310_spades_megahit.gam.fasta	PairedContig_38	25551	27401	-	gspD	1-1836/1836	========/======	2025-01-15	100.00	95.95	vfdb	YP_404600	(gspD) general secretion pathway protein D [T2SS (VF0333)] [Shigella dysenteriae Sd197]
1310_spades_megahit.gam.fasta	PairedContig_38	27641	28471	-	gspC	1-831/831	===============	0/0	100.00	94.83	vfdb	YP_404599	(gspC) general secretion pathway protein C [T2SS (VF0333)] [Shigella dysenteriae Sd197]
1310_spades_megahit.gam.fasta	PairedContig_495	44929	46827	-	espL1	1-1899/1899	===============	0/0	100.00	96.68	vfdb	NP_288154	(espL1) Type III secretion system effector espL1 [LEE encoded T3SS (SS020)] [Escherichia coli O157:H7 str. EDL933]
1310_spades_megahit.gam.fasta	PairedContig_497	17337	18917	-	espX4	1-1581/1581	===============	0/0	100.00	96.20	vfdb	NP_290672	(espX4) Type III secretion system effector EspX4 [LEE encoded T3SS (SS020)] [Escherichia coli O157:H7 str. EDL933]
1310_spades_megahit.gam.fasta	PairedContig_497	51253	53439	+	espL4	1-2187/2187	===============	0/0	100.00	1997-07-01	vfdb	NP_290644	(espL4) Type III secretion system effector EspL4 [LEE encoded T3SS (SS020)] [Escherichia coli O157:H7 str. EDL933]
1310_spades_megahit.gam.fasta	PairedContig_69	34673	38914	-	fdeC	1-4245/4251	========/======	2025-03-05	99.76	92.72	vfdb	YP_002390132	(fdeC) adhesin FdeC [FdeC (VF0506)] [Escherichia coli O45:K1:H7 str. S88]
1310_spades_megahit.gam.fasta	PairedContig_69	48266	48856	+	ykgK/ecpR	1-591/591	===============	0/0	100.00	98.98	vfdb	NP_286011	(ykgK/ecpR) regulator protein EcpR [ECP (VF0404)] [Escherichia coli O157:H7 str. EDL933]
1310_spades_megahit.gam.fasta	PairedContig_69	48931	49518	+	yagZ/ecpA	1-588/588	===============	0/0	100.00	98.81	vfdb	NP_286010	(yagZ/ecpA) E. coli common pilus structural subunit EcpA [ECP (VF0404)] [Escherichia coli O157:H7 str. EDL933]
1310_spades_megahit.gam.fasta	PairedContig_69	49576	50244	+	yagY/ecpB	1-669/669	===============	0/0	100.00	98.21	vfdb	NP_286009	(yagY/ecpB) E. coli common pilus chaperone EcpB [ECP (VF0404)] [Escherichia coli O157:H7 str. EDL933]
1310_spades_megahit.gam.fasta	PairedContig_69	50270	52782	+	yagX/ecpC	1-2526/2526	========/======	2025-01-13	99.49	97.43	vfdb	NP_286008	(yagX/ecpC) E. coli common pilus usher EcpC [ECP (VF0404)] [Escherichia coli O157:H7 str. EDL933]
1310_spades_megahit.gam.fasta	PairedContig_69	52772	54415	+	yagW/ecpD	1-1644/1644	===============	0/0	100.00	98.97	vfdb	NP_286007	(yagW/ecpD) polymerized tip adhesin of ECP fibers [ECP (VF0404)] [Escherichia coli O157:H7 str. EDL933]
1310_spades_megahit.gam.fasta	PairedContig_69	54339	55092	+	yagV/ecpE	1-754/756	===============	0/0	99.74	97.22	vfdb	NP_286006	(yagV/ecpE) E. coli common pilus chaperone EcpE [ECP (VF0404)] [Escherichia coli O157:H7 str. EDL933]
1312_spades_megahit.gam.fasta	PairedContig_1144	2249	3277	-	shuS	1-1029/1029	===============	0/0	100.00	96.79	vfdb	YP_405020	(shuS) heme/hemoglobin transport protein ShuS [Shu (VF0256)] [Shigella dysenteriae Sd197]
1312_spades_megahit.gam.fasta	PairedContig_1144	3326	5308	-	shuA	1-1983/1983	===============	0/0	100.00	98.54	vfdb	YP_405019	(shuA) outer membrane heme/hemoglobin receptor ShuA [Shu (VF0256)] [Shigella dysenteriae Sd197]
1312_spades_megahit.gam.fasta	PairedContig_1144	5914	6906	+	shuT	1-993/993	===============	0/0	100.00	97.78	vfdb	YP_405017	(shuT) periplasmic binding protein ShuT [Shu (VF0256)] [Shigella dysenteriae Sd197]
1312_spades_megahit.gam.fasta	PairedContig_1144	6926	8263	+	chuW	1-1338/1338	===============	0/0	100.00	96.56	vfdb	NP_756176	(chuW) Putative oxygen independent coproporphyrinogen III oxidase [Chu (VF0227)] [Escherichia coli CFT073]
1312_spades_megahit.gam.fasta	PairedContig_1144	8276	8770	+	shuX	1-495/495	===============	0/0	100.00	95.76	vfdb	YP_405016	(shuX) shu locus protein ShuX [Shu (VF0256)] [Shigella dysenteriae Sd197]
1312_spades_megahit.gam.fasta	PairedContig_1144	8770	9393	+	shuY	1-624/624	===============	0/0	100.00	95.35	vfdb	YP_405015	(shuY) shu locus protein ShuY [Shu (VF0256)] [Shigella dysenteriae Sd197]
1312_spades_megahit.gam.fasta	PairedContig_1144	9444	10436	+	chuU	1-993/993	===============	0/0	100.00	98.79	vfdb	NP_756179	(chuU) heme permease protein ChuU [Chu (VF0227)] [Escherichia coli CFT073]
1312_spades_megahit.gam.fasta	PairedContig_1144	10403	11203	+	chuV	1-801/801	===============	0/0	100.00	98.38	vfdb	NP_756180	(chuV) ATP-binding hydrophilic protein ChuV [Chu (VF0227)] [Escherichia coli CFT073]
1312_spades_megahit.gam.fasta	PairedContig_1194	1078	1668	+	ykgK/ecpR	1-591/591	===============	0/0	100.00	97.29	vfdb	NP_286011	(ykgK/ecpR) regulator protein EcpR [ECP (VF0404)] [Escherichia coli O157:H7 str. EDL933]
1312_spades_megahit.gam.fasta	PairedContig_1195	1	2086	-	yagX/ecpC	1-2086/2526	=============..	0/0	82.58	98.56	vfdb	NP_286008	(yagX/ecpC) E. coli common pilus usher EcpC [ECP (VF0404)] [Escherichia coli O157:H7 str. EDL933]
1312_spades_megahit.gam.fasta	PairedContig_1195	2112	2780	-	yagY/ecpB	1-669/669	===============	0/0	100.00	98.36	vfdb	NP_286009	(yagY/ecpB) E. coli common pilus chaperone EcpB [ECP (VF0404)] [Escherichia coli O157:H7 str. EDL933]
1312_spades_megahit.gam.fasta	PairedContig_1195	2839	3426	-	yagZ/ecpA	1-588/588	===============	0/0	100.00	99.15	vfdb	NP_286010	(yagZ/ecpA) E. coli common pilus structural subunit EcpA [ECP (VF0404)] [Escherichia coli O157:H7 str. EDL933]
1312_spades_megahit.gam.fasta	PairedContig_1196	679	2322	+	yagW/ecpD	1-1644/1644	===============	0/0	100.00	98.66	vfdb	NP_286007	(yagW/ecpD) polymerized tip adhesin of ECP fibers [ECP (VF0404)] [Escherichia coli O157:H7 str. EDL933]
1312_spades_megahit.gam.fasta	PairedContig_1196	2246	2999	+	yagV/ecpE	1-754/756	===============	0/0	99.74	96.82	vfdb	NP_286006	(yagV/ecpE) E. coli common pilus chaperone EcpE [ECP (VF0404)] [Escherichia coli O157:H7 str. EDL933]
1312_spades_megahit.gam.fasta	PairedContig_1239	165	935	+	entD	1-771/771	===============	0/0	100.00	93.90	vfdb	NP_752599	(entD) phosphopantetheinyl transferase component of enterobactin synthase multienzyme complex [Enterobactin (VF0228)] [Escherichia coli CFT073]
1312_spades_megahit.gam.fasta	PairedContig_1332	1262	2682	-	espX1	1-1422/1422	========/======	2025-01-01	99.93	94.37	vfdb	NP_285716	(espX1) Type III secretion system effector EspX1 [LEE encoded T3SS (SS020)] [Escherichia coli O157:H7 str. EDL933]
1312_spades_megahit.gam.fasta	PairedContig_1494	208	663	-	csgB	1-456/456	========/======	2025-02-02	99.78	83.81	vfdb	NP_460114	(csgB) minor curlin subunit precursor curli nucleator protein CsgB [Agf (VF0103)] [Salmonella enterica subsp. enterica serovar Typhimurium str. LT2]
1312_spades_megahit.gam.fasta	PairedContig_1494	1417	2067	+	csgD	1-651/651	===============	0/0	100.00	1981-11-01	vfdb	NP_460113	(csgD) DNA-binding transcriptional regulator CsgD [curli fibers/thin aggregative fimbriae (AGF) (AI094)] [Salmonella enterica subsp. enterica serovar Typhimurium str. LT2]
1312_spades_megahit.gam.fasta	PairedContig_1494	2486	2902	+	csgF	1-417/417	========/======	2025-03-08	1999-04-01	81.23	vfdb	NP_460111	(csgF) curli production assembly/transport protein CsgF [Agf (VF0103)] [Salmonella enterica subsp. enterica serovar Typhimurium str. LT2]
1312_spades_megahit.gam.fasta	PairedContig_1494	2929	3762	+	csgG	1-834/834	===============	0/0	100.00	1983-09-01	vfdb	NP_460110	(csgG) curli production assembly/transport protein CsgG [Agf (VF0103)] [Salmonella enterica subsp. enterica serovar Typhimurium str. LT2]
1312_spades_megahit.gam.fasta	PairedContig_1517	370	1798	+	aslA	1-1428/1428	========/======	2025-01-01	100.00	1997-06-01	vfdb	AAG10151	(aslA) putative arylsulfatase [AslA (VF0238)] [Escherichia coli O18:K1:H7 str. RS218]
1312_spades_megahit.gam.fasta	PairedContig_1520	836	2407	+	espY3	1-1572/1572	===============	0/0	100.00	95.74	vfdb	NP_286160	(espY3) Type III secretion system effector EspY3 [LEE encoded T3SS (SS020)] [Escherichia coli O157:H7 str. EDL933]
1312_spades_megahit.gam.fasta	PairedContig_1563	3	365	+	gtrA	1-363/363	===============	0/0	100.00	90.91	vfdb	NP_706257	(gtrA) bactoprenol-linked glucose translocase/flippase [LPS (VF0124)] [Shigella flexneri 2a str. 301]
1312_spades_megahit.gam.fasta	PairedContig_1563	362	1260	+	gtrB	1-899/930	========/======	2025-02-02	96.56	82.22	vfdb	NP_706258	(gtrB) bactoprenol glucosyl transferase [LPS (VF0124)] [Shigella flexneri 2a str. 301]
1312_spades_megahit.gam.fasta	PairedContig_1769	753	1808	-	espR1	198-1253/1260	..=============	0/0	83.81	94.13	vfdb	NP_287686	(espR1) Type III secretion system effector espR1 [LEE encoded T3SS (SS020)] [Escherichia coli O157:H7 str. EDL933]
1312_spades_megahit.gam.fasta	PairedContig_181	827	1552	-	fimC	1-726/726	===============	0/0	100.00	98.62	vfdb	NP_757243	(fimC) Chaperone protein fimC precursor [Type 1 fimbriae (VF0221)] [Escherichia coli CFT073]
1312_spades_megahit.gam.fasta	PairedContig_181	1589	2128	-	fimI	1-540/540	===============	0/0	100.00	98.70	vfdb	NP_757242	(fimI) Fimbrin-like protein fimI precursor [Type 1 fimbriae (VF0221)] [Escherichia coli CFT073]
1312_spades_megahit.gam.fasta	PairedContig_182	1	2186	+	fimD	21-2206/2637	=============..	0/0	82.90	98.77	vfdb	NP_757244	(fimD) Outer membrane usher protein fimD precursor [Type 1 fimbriae (VF0221)] [Escherichia coli CFT073]
1312_spades_megahit.gam.fasta	PairedContig_183	717	1213	+	fimF	1-497/534	==============.	0/0	1993-07-01	97.59	vfdb	NP_757245	(fimF) FimF protein precursor [Type 1 fimbriae (VF0221)] [Escherichia coli CFT073]
1312_spades_megahit.gam.fasta	PairedContig_184	408	911	+	fimG	1-504/504	===============	0/0	100.00	98.21	vfdb	NP_757247	(fimG) FimG protein precursor [Type 1 fimbriae (VF0221)] [Escherichia coli CFT073]
1312_spades_megahit.gam.fasta	PairedContig_184	922	1833	+	fimH	1-912/912	===============	0/0	100.00	97.81	vfdb	NP_757248	(fimH) FimH protein precursor [Type 1 fimbriae (VF0221)] [Escherichia coli CFT073]
1312_spades_megahit.gam.fasta	PairedContig_1872	3751	5043	-	espX5	1-1293/1293	===============	0/0	100.00	95.51	vfdb	NP_290699	(espX5) Type III secretion system effector EspX5 [LEE encoded T3SS (SS020)] [Escherichia coli O157:H7 str. EDL933]
1312_spades_megahit.gam.fasta	PairedContig_2398	1107	1657	+	espY2	1-551/570	========/======	2025-02-02	96.49	88.59	vfdb	NP_285765	(espY2) Type III secretion system effector EspY2 [LEE encoded T3SS (SS020)] [Escherichia coli O157:H7 str. EDL933]
1312_spades_megahit.gam.fasta	PairedContig_253	2529	4550	-	fyuA	1-2022/2022	===============	0/0	100.00	99.90	vfdb	NP_405467	(fyuA) pesticin/yersiniabactin receptor protein [Yersiniabactin (VF0136)] [Yersinia pestis CO92]
1312_spades_megahit.gam.fasta	PairedContig_253	4681	6258	-	ybtE	1-1578/1578	===============	0/0	100.00	99.87	vfdb	NP_405468	(ybtE) yersiniabactin siderophore biosynthetic protein [Yersiniabactin (VF0136)] [Yersinia pestis CO92]
1312_spades_megahit.gam.fasta	PairedContig_253	6262	7065	-	ybtT	1-804/804	===============	0/0	100.00	99.75	vfdb	NP_405469	(ybtT) yersiniabactin biosynthetic protein YbtT [Yersiniabactin (VF0136)] [Yersinia pestis CO92]
1312_spades_megahit.gam.fasta	PairedContig_253	7062	8162	-	ybtU	1-1101/1101	===============	0/0	100.00	99.64	vfdb	NP_405470	(ybtU) yersiniabactin biosynthetic protein YbtU [Yersiniabactin (VF0136)] [Yersinia pestis CO92]
1312_spades_megahit.gam.fasta	PairedContig_253	8159	17650	-	irp1	1-9492/9492	===============	0/0	100.00	99.72	vfdb	NP_405471	(irp1) yersiniabactin biosynthetic protein Irp1 [Yersiniabactin (VF0136)] [Yersinia pestis CO92]
1312_spades_megahit.gam.fasta	PairedContig_253	17738	23845	-	irp2	1-6108/6108	===============	0/0	100.00	99.49	vfdb	NP_405472	(irp2) yersiniabactin biosynthetic protein Irp2 [Yersiniabactin (VF0136)] [Yersinia pestis CO92]
1312_spades_megahit.gam.fasta	PairedContig_253	24036	24995	-	ybtA	1-960/960	===============	0/0	100.00	99.48	vfdb	NP_405473	(ybtA) transcriptional regulator YbtA [Yersiniabactin (VF0136)] [Yersinia pestis CO92]
1312_spades_megahit.gam.fasta	PairedContig_253	25162	26964	+	ybtP	1-1803/1803	===============	0/0	100.00	99.67	vfdb	NP_405474	(ybtP) lipoprotein inner membrane ABC-transporter [Yersiniabactin (VF0136)] [Yersinia pestis CO92]
1312_spades_megahit.gam.fasta	PairedContig_253	26951	28753	+	ybtQ	1-1803/1803	===============	0/0	100.00	99.78	vfdb	NP_405475	(ybtQ) inner membrane ABC-transporter YbtQ [Yersiniabactin (VF0136)] [Yersinia pestis CO92]
1312_spades_megahit.gam.fasta	PairedContig_253	28746	30026	+	ybtX	1-1281/1281	===============	0/0	100.00	99.53	vfdb	NP_405476	(ybtX) putative signal transducer [Yersiniabactin (VF0136)] [Yersinia pestis CO92]
1312_spades_megahit.gam.fasta	PairedContig_253	30054	31358	+	ybtS	1-1305/1305	===============	0/0	100.00	99.77	vfdb	NP_405477	(ybtS) salicylate synthase Irp9 [Yersiniabactin (VF0136)] [Yersinia pestis CO92]
1312_spades_megahit.gam.fasta	PairedContig_2819	281	1533	-	espR1	1-1253/1260	===============	0/0	99.44	93.94	vfdb	NP_287686	(espR1) Type III secretion system effector espR1 [LEE encoded T3SS (SS020)] [Escherichia coli O157:H7 str. EDL933]
1312_spades_megahit.gam.fasta	PairedContig_2820	123	1704	-	espX4	1-1581/1581	========/======	2025-03-03	99.94	92.80	vfdb	NP_290672	(espX4) Type III secretion system effector EspX4 [LEE encoded T3SS (SS020)] [Escherichia coli O157:H7 str. EDL933]
1312_spades_megahit.gam.fasta	PairedContig_3024	1780	2550	-	entD	1-771/771	===============	0/0	100.00	94.55	vfdb	NP_752599	(entD) phosphopantetheinyl transferase component of enterobactin synthase multienzyme complex [Enterobactin (VF0228)] [Escherichia coli CFT073]
1312_spades_megahit.gam.fasta	PairedContig_553	3711	4763	-	ompA	1-1041/1041	========/======	2025-01-12	100.00	94.21	vfdb	AAF37887	(ompA) outer membrane protein A [OmpA (VF0236)] [Escherichia coli O18:K1:H7 str. RS218]
1312_spades_megahit.gam.fasta	PairedContig_565	7955	8557	+	fimB	1-603/603	===============	0/0	100.00	1998-01-01	vfdb	NP_757239	(fimB) Type 1 fimbriae Regulatory protein fimB [Type 1 fimbriae (VF0221)] [Escherichia coli CFT073]
1312_spades_megahit.gam.fasta	PairedContig_565	9035	9631	+	fimE	1-597/597	===============	0/0	100.00	98.49	vfdb	NP_757240	(fimE) Type 1 fimbriae Regulatory protein fimE [Type 1 fimbriae (VF0221)] [Escherichia coli CFT073]
1312_spades_megahit.gam.fasta	PairedContig_719	10775	10891	-	astA	1-117/117	===============	0/0	100.00	99.14	vfdb	BAA94855	(astA) heat-stable enterotoxin 1 [EAST1 (VF0216)] [Escherichia coli O44:H18 042]
1312_spades_megahit.gam.fasta	PairedContig_836	366	4195	-	entF	1-3830/3882	===============	0/0	98.66	95.85	vfdb	NP_752604	(entF) enterobactin synthase multienzyme complex component ATP-dependent [Enterobactin (VF0228)] [Escherichia coli CFT073]
1312_spades_megahit.gam.fasta	PairedContig_836	4413	5520	-	fes	96-1203/1203	.==============	0/0	1992-10-01	96.30	vfdb	NP_752602	(fes) enterobactin/ferric enterobactin esterase [enterobactin (IA019)] [Escherichia coli CFT073]
1312_spades_megahit.gam.fasta	PairedContig_838	683	1498	-	fepC	1-816/816	===============	0/0	100.00	1997-06-01	vfdb	NP_752606	(fepC) ferrienterobactin ABC transporter ATPase [Enterobactin (VF0228)] [Escherichia coli CFT073]
1312_spades_megahit.gam.fasta	PairedContig_839	598	1430	-	fepG	161-993/993	..=============	0/0	83.89	95.80	vfdb	NP_752607	(fepG) iron-enterobactin ABC transporter permease [Enterobactin (VF0228)] [Escherichia coli CFT073]
1312_spades_megahit.gam.fasta	PairedContig_843	843	1799	-	fepB	1-957/957	===============	0/0	100.00	97.28	vfdb	NP_752610	(fepB) ferrienterobactin ABC transporter periplasmic binding protein [Enterobactin (VF0228)] [Escherichia coli CFT073]
1312_spades_megahit.gam.fasta	PairedContig_843	2162	3349	+	entC	1-1188/1188	===============	0/0	100.00	97.56	vfdb	NP_752611	(entC) isochorismate synthase 1 [Enterobactin (VF0228)] [Escherichia coli CFT073]
1312_spades_megahit.gam.fasta	PairedContig_844	1	634	-	entA	1-634/747	=============..	0/0	84.87	94.95	vfdb	NP_752614	(entA) 23-dihydro-23-dihydroxybenzoate dehydrogenase [Enterobactin (VF0228)] [Escherichia coli CFT073]
1312_spades_megahit.gam.fasta	PairedContig_844	634	1491	-	entB	1-858/858	===============	0/0	100.00	1998-02-01	vfdb	NP_752613	(entB) isochorismatase [Enterobactin (VF0228)] [Escherichia coli CFT073]
1319_spades_megahit.gam.fasta	PairedContig_1112	105	560	+	gspG	1-456/456	===============	0/0	100.00	94.96	vfdb	YP_404603	(gspG) general secretion pathway protein G [T2SS (VF0333)] [Shigella dysenteriae Sd197]
1319_spades_megahit.gam.fasta	PairedContig_17	960	2014	-	espR1	198-1253/1260	..======/======	2025-01-01	83.73	94.13	vfdb	NP_287686	(espR1) Type III secretion system effector espR1 [LEE encoded T3SS (SS020)] [Escherichia coli O157:H7 str. EDL933]
1319_spades_megahit.gam.fasta	PairedContig_1829	299	1592	-	espX5	1-1293/1293	========/======	2025-01-01	100.00	95.59	vfdb	NP_290699	(espX5) Type III secretion system effector EspX5 [LEE encoded T3SS (SS020)] [Escherichia coli O157:H7 str. EDL933]
1319_spades_megahit.gam.fasta	PairedContig_2611	143	976	-	csgG	1-834/834	===============	0/0	100.00	83.45	vfdb	NP_460110	(csgG) curli production assembly/transport protein CsgG [Agf (VF0103)] [Salmonella enterica subsp. enterica serovar Typhimurium str. LT2]
1319_spades_megahit.gam.fasta	PairedContig_2611	1003	1419	-	csgF	1-417/417	========/======	2025-03-08	1999-04-01	81.23	vfdb	NP_460111	(csgF) curli production assembly/transport protein CsgF [Agf (VF0103)] [Salmonella enterica subsp. enterica serovar Typhimurium str. LT2]
1319_spades_megahit.gam.fasta	PairedContig_2611	1838	2488	-	csgD	1-651/651	===============	0/0	100.00	81.26	vfdb	NP_460113	(csgD) DNA-binding transcriptional regulator CsgD [curli fibers/thin aggregative fimbriae (AGF) (AI094)] [Salmonella enterica subsp. enterica serovar Typhimurium str. LT2]
1319_spades_megahit.gam.fasta	PairedContig_2611	3243	3698	+	csgB	1-456/456	========/======	2025-02-02	99.78	83.59	vfdb	NP_460114	(csgB) minor curlin subunit precursor curli nucleator protein CsgB [Agf (VF0103)] [Salmonella enterica subsp. enterica serovar Typhimurium str. LT2]
1319_spades_megahit.gam.fasta	PairedContig_2707	906	2484	-	espX4	1-1581/1581	========/======	2025-02-02	99.87	95.38	vfdb	NP_290672	(espX4) Type III secretion system effector EspX4 [LEE encoded T3SS (SS020)] [Escherichia coli O157:H7 str. EDL933]
1319_spades_megahit.gam.fasta	PairedContig_2714	166	1487	-	iucD	1-1323/1338	========/======	2025-01-01	98.80	96.30	vfdb	NP_755499	(iucD) L-lysine 6-monooxygenase IucD [Aerobactin (VF0229)] [Escherichia coli CFT073]
1319_spades_megahit.gam.fasta	PairedContig_3067	1617	3516	+	espL1	1-1899/1899	========/======	2025-01-01	100.00	97.53	vfdb	NP_288154	(espL1) Type III secretion system effector espL1 [LEE encoded T3SS (SS020)] [Escherichia coli O157:H7 str. EDL933]
1319_spades_megahit.gam.fasta	PairedContig_70	104	874	+	entD	1-771/771	===============	0/0	100.00	95.20	vfdb	NP_752599	(entD) phosphopantetheinyl transferase component of enterobactin synthase multienzyme complex [Enterobactin (VF0228)] [Escherichia coli CFT073]
757_spades_megahit.gam.fasta	PairedContig_1008	1494	3362	-	espL1	1-1899/1899	========/======	2/30	98.42	95.26	vfdb	NP_288154	(espL1) Type III secretion system effector espL1 [LEE encoded T3SS (SS020)] [Escherichia coli O157:H7 str. EDL933]
757_spades_megahit.gam.fasta	PairedContig_1141	5651	6241	+	ykgK/ecpR	1-591/591	===============	0/0	100.00	97.63	vfdb	NP_286011	(ykgK/ecpR) regulator protein EcpR [ECP (VF0404)] [Escherichia coli O157:H7 str. EDL933]
757_spades_megahit.gam.fasta	PairedContig_1141	6316	6903	+	yagZ/ecpA	1-588/588	===============	0/0	100.00	99.32	vfdb	NP_286010	(yagZ/ecpA) E. coli common pilus structural subunit EcpA [ECP (VF0404)] [Escherichia coli O157:H7 str. EDL933]
757_spades_megahit.gam.fasta	PairedContig_1150	909	1964	+	espR1	198-1253/1260	..=============	0/0	83.81	94.22	vfdb	NP_287686	(espR1) Type III secretion system effector espR1 [LEE encoded T3SS (SS020)] [Escherichia coli O157:H7 str. EDL933]
757_spades_megahit.gam.fasta	PairedContig_1465	432	1388	+	iroE	1-957/957	===============	0/0	100.00	99.48	vfdb	NP_753165	(iroE) esterase [Salmochelin (IA013)] [Escherichia coli CFT073]
757_spades_megahit.gam.fasta	PairedContig_1469	744	2036	+	espX5	1-1293/1293	===============	0/0	100.00	95.67	vfdb	NP_290699	(espX5) Type III secretion system effector EspX5 [LEE encoded T3SS (SS020)] [Escherichia coli O157:H7 str. EDL933]
757_spades_megahit.gam.fasta	PairedContig_1583	387	1708	-	iucD	1-1323/1338	========/======	2025-01-01	98.80	96.30	vfdb	NP_755499	(iucD) L-lysine 6-monooxygenase IucD [Aerobactin (VF0229)] [Escherichia coli CFT073]
757_spades_megahit.gam.fasta	PairedContig_1584	1085	1915	+	gspC	1-831/831	===============	0/0	100.00	1995-07-01	vfdb	YP_404599	(gspC) general secretion pathway protein C [T2SS (VF0333)] [Shigella dysenteriae Sd197]
757_spades_megahit.gam.fasta	PairedContig_1675	5761	7181	-	espX1	1-1422/1422	========/======	2025-01-01	99.93	94.73	vfdb	NP_285716	(espX1) Type III secretion system effector EspX1 [LEE encoded T3SS (SS020)] [Escherichia coli O157:H7 str. EDL933]
757_spades_megahit.gam.fasta	PairedContig_28	856	972	-	astA	1-117/117	===============	0/0	100.00	98.29	vfdb	BAA94855	(astA) heat-stable enterotoxin 1 [EAST1 (VF0216)] [Escherichia coli O44:H18 042]
757_spades_megahit.gam.fasta	PairedContig_329	5334	6167	-	csgG	1-834/834	===============	0/0	100.00	82.97	vfdb	NP_460110	(csgG) curli production assembly/transport protein CsgG [Agf (VF0103)] [Salmonella enterica subsp. enterica serovar Typhimurium str. LT2]
757_spades_megahit.gam.fasta	PairedContig_329	6194	6610	-	csgF	1-417/417	========/======	2025-03-08	1999-04-01	81.23	vfdb	NP_460111	(csgF) curli production assembly/transport protein CsgF [Agf (VF0103)] [Salmonella enterica subsp. enterica serovar Typhimurium str. LT2]
757_spades_megahit.gam.fasta	PairedContig_329	7029	7679	-	csgD	1-651/651	===============	0/0	100.00	1981-11-01	vfdb	NP_460113	(csgD) DNA-binding transcriptional regulator CsgD [curli fibers/thin aggregative fimbriae (AGF) (AI094)] [Salmonella enterica subsp. enterica serovar Typhimurium str. LT2]
757_spades_megahit.gam.fasta	PairedContig_329	8433	8888	+	csgB	1-456/456	========/======	2025-02-02	99.78	1984-03-01	vfdb	NP_460114	(csgB) minor curlin subunit precursor curli nucleator protein CsgB [Agf (VF0103)] [Salmonella enterica subsp. enterica serovar Typhimurium str. LT2]
757_spades_megahit.gam.fasta	PairedContig_372	149	679	-	gspH	1-531/531	===============	0/0	100.00	1996-05-01	vfdb	YP_404604	(gspH) general secretion pathway protein H [T2SS (VF0333)] [Shigella dysenteriae Sd197]
757_spades_megahit.gam.fasta	PairedContig_372	716	1171	-	gspG	1-456/456	===============	0/0	100.00	95.61	vfdb	YP_404603	(gspG) general secretion pathway protein G [T2SS (VF0333)] [Shigella dysenteriae Sd197]
757_spades_megahit.gam.fasta	PairedContig_772	2254	3306	+	ompA	1-1041/1041	========/======	2025-01-12	100.00	94.30	vfdb	AAF37887	(ompA) outer membrane protein A [OmpA (VF0236)] [Escherichia coli O18:K1:H7 str. RS218]
757_spades_megahit.gam.fasta	PairedContig_779	1963	3543	-	espX4	1-1581/1581	========/======	2025-02-02	99.94	1993-11-01	vfdb	NP_290672	(espX4) Type III secretion system effector EspX4 [LEE encoded T3SS (SS020)] [Escherichia coli O157:H7 str. EDL933]
757_spades_megahit.gam.fasta	PairedContig_885	8760	9362	+	fimB	1-603/603	===============	0/0	100.00	98.18	vfdb	NP_757239	(fimB) Type 1 fimbriae Regulatory protein fimB [Type 1 fimbriae (VF0221)] [Escherichia coli CFT073]
757_spades_megahit.gam.fasta	PairedContig_885	9840	10436	+	fimE	1-597/597	===============	0/0	100.00	99.16	vfdb	NP_757240	(fimE) Type 1 fimbriae Regulatory protein fimE [Type 1 fimbriae (VF0221)] [Escherichia coli CFT073]
757_spades_megahit.gam.fasta	PairedContig_885	10860	11464	+	fimA	1-606/606	========/======	2025-01-01	99.83	90.59	vfdb	NP_757241	(fimA) Type-1 fimbrial protein A chain precursor [Type 1 fimbriae (VF0221)] [Escherichia coli CFT073]
757_spades_megahit.gam.fasta	PairedContig_885	11529	12068	+	fimI	1-540/540	===============	0/0	100.00	1999-07-01	vfdb	NP_757242	(fimI) Fimbrin-like protein fimI precursor [Type 1 fimbriae (VF0221)] [Escherichia coli CFT073]
757_spades_megahit.gam.fasta	PairedContig_885	12105	12830	+	fimC	1-726/726	===============	0/0	100.00	98.35	vfdb	NP_757243	(fimC) Chaperone protein fimC precursor [Type 1 fimbriae (VF0221)] [Escherichia coli CFT073]
757_spades_megahit.gam.fasta	PairedContig_885	12897	15533	+	fimD	1-2637/2637	===============	0/0	100.00	98.71	vfdb	NP_757244	(fimD) Outer membrane usher protein fimD precursor [Type 1 fimbriae (VF0221)] [Escherichia coli CFT073]
757_spades_megahit.gam.fasta	PairedContig_885	15540	16073	+	fimF	1-534/534	===============	0/0	100.00	97.75	vfdb	NP_757245	(fimF) FimF protein precursor [Type 1 fimbriae (VF0221)] [Escherichia coli CFT073]
757_spades_megahit.gam.fasta	PairedContig_885	16086	16589	+	fimG	1-504/504	===============	0/0	100.00	98.21	vfdb	NP_757247	(fimG) FimG protein precursor [Type 1 fimbriae (VF0221)] [Escherichia coli CFT073]
757_spades_megahit.gam.fasta	PairedContig_885	16600	17511	+	fimH	1-912/912	===============	0/0	100.00	97.70	vfdb	NP_757248	(fimH) FimH protein precursor [Type 1 fimbriae (VF0221)] [Escherichia coli CFT073]
757_spades_megahit.gam.fasta	PairedContig_892	4386	5375	+	iroB	1-990/1164	=============..	0/0	1985-05-01	1998-08-01	vfdb	NP_753168	(iroB) glucosyltransferase IroB [Salmochelin (IA013)] [Escherichia coli CFT073]
769_spades_megahit.gam.fasta	PairedContig_1161	486	1316	-	gspC	1-831/831	===============	0/0	100.00	94.58	vfdb	YP_404599	(gspC) general secretion pathway protein C [T2SS (VF0333)] [Shigella dysenteriae Sd197]
769_spades_megahit.gam.fasta	PairedContig_1405	960	2014	-	espR1	198-1253/1260	..======/======	2025-01-01	83.73	94.22	vfdb	NP_287686	(espR1) Type III secretion system effector espR1 [LEE encoded T3SS (SS020)] [Escherichia coli O157:H7 str. EDL933]
769_spades_megahit.gam.fasta	PairedContig_179	120	890	+	entD	1-771/771	===============	0/0	100.00	1995-07-01	vfdb	NP_752599	(entD) phosphopantetheinyl transferase component of enterobactin synthase multienzyme complex [Enterobactin (VF0228)] [Escherichia coli CFT073]
769_spades_megahit.gam.fasta	PairedContig_1973	267	722	+	gspG	1-456/456	===============	0/0	100.00	96.27	vfdb	YP_404603	(gspG) general secretion pathway protein G [T2SS (VF0333)] [Shigella dysenteriae Sd197]
769_spades_megahit.gam.fasta	PairedContig_2284	1790	3210	+	espX1	1-1422/1422	========/======	2025-01-01	99.93	94.58	vfdb	NP_285716	(espX1) Type III secretion system effector EspX1 [LEE encoded T3SS (SS020)] [Escherichia coli O157:H7 str. EDL933]
769_spades_megahit.gam.fasta	PairedContig_2450	454	1041	-	yagZ/ecpA	1-588/588	===============	0/0	100.00	99.32	vfdb	NP_286010	(yagZ/ecpA) E. coli common pilus structural subunit EcpA [ECP (VF0404)] [Escherichia coli O157:H7 str. EDL933]
769_spades_megahit.gam.fasta	PairedContig_2450	1116	1706	-	ykgK/ecpR	1-591/591	===============	0/0	100.00	1997-12-01	vfdb	NP_286011	(ykgK/ecpR) regulator protein EcpR [ECP (VF0404)] [Escherichia coli O157:H7 str. EDL933]
769_spades_megahit.gam.fasta	PairedContig_2467	630	1922	-	espX5	1-1293/1293	===============	0/0	100.00	95.44	vfdb	NP_290699	(espX5) Type III secretion system effector EspX5 [LEE encoded T3SS (SS020)] [Escherichia coli O157:H7 str. EDL933]
769_spades_megahit.gam.fasta	PairedContig_333	1739	2554	-	fepC	1-816/816	===============	0/0	100.00	97.30	vfdb	NP_752606	(fepC) ferrienterobactin ABC transporter ATPase [Enterobactin (VF0228)] [Escherichia coli CFT073]
769_spades_megahit.gam.fasta	PairedContig_594	4344	6242	+	espL1	1-1899/1899	===============	0/0	100.00	98.53	vfdb	NP_288154	(espL1) Type III secretion system effector espL1 [LEE encoded T3SS (SS020)] [Escherichia coli O157:H7 str. EDL933]
769_spades_megahit.gam.fasta	PairedContig_596	426	1259	-	csgG	1-834/834	===============	0/0	100.00	1983-09-01	vfdb	NP_460110	(csgG) curli production assembly/transport protein CsgG [Agf (VF0103)] [Salmonella enterica subsp. enterica serovar Typhimurium str. LT2]
769_spades_megahit.gam.fasta	PairedContig_596	1286	1702	-	csgF	1-417/417	========/======	2025-03-08	1999-04-01	81.23	vfdb	NP_460111	(csgF) curli production assembly/transport protein CsgF [Agf (VF0103)] [Salmonella enterica subsp. enterica serovar Typhimurium str. LT2]
769_spades_megahit.gam.fasta	PairedContig_596	2121	2771	-	csgD	1-651/651	===============	0/0	100.00	1981-11-01	vfdb	NP_460113	(csgD) DNA-binding transcriptional regulator CsgD [curli fibers/thin aggregative fimbriae (AGF) (AI094)] [Salmonella enterica subsp. enterica serovar Typhimurium str. LT2]
769_spades_megahit.gam.fasta	PairedContig_596	3525	3980	+	csgB	1-456/456	========/======	2025-02-02	99.78	83.81	vfdb	NP_460114	(csgB) minor curlin subunit precursor curli nucleator protein CsgB [Agf (VF0103)] [Salmonella enterica subsp. enterica serovar Typhimurium str. LT2]
769_spades_megahit.gam.fasta	PairedContig_674	7604	8206	+	fimB	1-603/603	===============	0/0	100.00	97.68	vfdb	NP_757239	(fimB) Type 1 fimbriae Regulatory protein fimB [Type 1 fimbriae (VF0221)] [Escherichia coli CFT073]
769_spades_megahit.gam.fasta	PairedContig_674	8683	9277	+	fimE	1-595/597	===============	0/0	99.66	99.16	vfdb	NP_757240	(fimE) Type 1 fimbriae Regulatory protein fimE [Type 1 fimbriae (VF0221)] [Escherichia coli CFT073]
769_spades_megahit.gam.fasta	PairedContig_674	9703	10314	+	fimA	1-606/606	========/======	2025-01-06	100.00	88.72	vfdb	NP_757241	(fimA) Type-1 fimbrial protein A chain precursor [Type 1 fimbriae (VF0221)] [Escherichia coli CFT073]
769_spades_megahit.gam.fasta	PairedContig_674	10379	10918	+	fimI	1-540/540	===============	0/0	100.00	98.70	vfdb	NP_757242	(fimI) Fimbrin-like protein fimI precursor [Type 1 fimbriae (VF0221)] [Escherichia coli CFT073]
769_spades_megahit.gam.fasta	PairedContig_674	10955	11680	+	fimC	1-726/726	===============	0/0	100.00	98.76	vfdb	NP_757243	(fimC) Chaperone protein fimC precursor [Type 1 fimbriae (VF0221)] [Escherichia coli CFT073]
769_spades_megahit.gam.fasta	PairedContig_674	11747	14383	+	fimD	1-2637/2637	===============	0/0	100.00	98.67	vfdb	NP_757244	(fimD) Outer membrane usher protein fimD precursor [Type 1 fimbriae (VF0221)] [Escherichia coli CFT073]
769_spades_megahit.gam.fasta	PairedContig_674	14390	14923	+	fimF	1-534/534	===============	0/0	100.00	97.75	vfdb	NP_757245	(fimF) FimF protein precursor [Type 1 fimbriae (VF0221)] [Escherichia coli CFT073]
769_spades_megahit.gam.fasta	PairedContig_674	14936	15439	+	fimG	1-504/504	===============	0/0	100.00	97.82	vfdb	NP_757247	(fimG) FimG protein precursor [Type 1 fimbriae (VF0221)] [Escherichia coli CFT073]
769_spades_megahit.gam.fasta	PairedContig_674	15450	16361	+	fimH	1-912/912	===============	0/0	100.00	97.48	vfdb	NP_757248	(fimH) FimH protein precursor [Type 1 fimbriae (VF0221)] [Escherichia coli CFT073]
769_spades_megahit.gam.fasta	PairedContig_688	1009	2590	+	espX4	1-1581/1581	========/======	2025-01-01	100.00	1993-11-01	vfdb	NP_290672	(espX4) Type III secretion system effector EspX4 [LEE encoded T3SS (SS020)] [Escherichia coli O157:H7 str. EDL933]
769_spades_megahit.gam.fasta	PairedContig_844	301	1054	+	yagV/ecpE	1-754/756	===============	0/0	99.74	96.82	vfdb	NP_286006	(yagV/ecpE) E. coli common pilus chaperone EcpE [ECP (VF0404)] [Escherichia coli O157:H7 str. EDL933]
769_spades_megahit.gam.fasta	PairedContig_989	2779	3318	-	papX	1-542/552	========/======	2025-06-06	97.46	81.43	vfdb	NP_755457	(papX) PapX protein regulates flagellum synthesis to repress motility [P fimbriae (CVF425)] [Escherichia coli CFT073]
800_spades_megahit.gam.fasta	PairedContig_1146	448	1359	-	fimH	1-912/912	===============	0/0	100.00	97.37	vfdb	NP_757248	(fimH) FimH protein precursor [Type 1 fimbriae (VF0221)] [Escherichia coli CFT073]
800_spades_megahit.gam.fasta	PairedContig_1146	1370	1873	-	fimG	1-504/504	===============	0/0	100.00	97.62	vfdb	NP_757247	(fimG) FimG protein precursor [Type 1 fimbriae (VF0221)] [Escherichia coli CFT073]
800_spades_megahit.gam.fasta	PairedContig_1146	1886	2419	-	fimF	1-534/534	===============	0/0	100.00	96.82	vfdb	NP_757245	(fimF) FimF protein precursor [Type 1 fimbriae (VF0221)] [Escherichia coli CFT073]
800_spades_megahit.gam.fasta	PairedContig_1146	2426	5062	-	fimD	1-2637/2637	===============	0/0	100.00	98.86	vfdb	NP_757244	(fimD) Outer membrane usher protein fimD precursor [Type 1 fimbriae (VF0221)] [Escherichia coli CFT073]
800_spades_megahit.gam.fasta	PairedContig_1146	5129	5854	-	fimC	1-726/726	===============	0/0	100.00	98.76	vfdb	NP_757243	(fimC) Chaperone protein fimC precursor [Type 1 fimbriae (VF0221)] [Escherichia coli CFT073]
800_spades_megahit.gam.fasta	PairedContig_1146	5891	6430	-	fimI	1-540/540	===============	0/0	100.00	98.89	vfdb	NP_757242	(fimI) Fimbrin-like protein fimI precursor [Type 1 fimbriae (VF0221)] [Escherichia coli CFT073]
800_spades_megahit.gam.fasta	PairedContig_1146	6495	7106	-	fimA	1-606/606	========/======	2025-01-06	100.00	88.56	vfdb	NP_757241	(fimA) Type-1 fimbrial protein A chain precursor [Type 1 fimbriae (VF0221)] [Escherichia coli CFT073]
800_spades_megahit.gam.fasta	PairedContig_1146	7532	8126	-	fimE	1-595/597	===============	0/0	99.66	98.32	vfdb	NP_757240	(fimE) Type 1 fimbriae Regulatory protein fimE [Type 1 fimbriae (VF0221)] [Escherichia coli CFT073]
800_spades_megahit.gam.fasta	PairedContig_1146	8604	9206	-	fimB	1-603/603	===============	0/0	100.00	97.68	vfdb	NP_757239	(fimB) Type 1 fimbriae Regulatory protein fimB [Type 1 fimbriae (VF0221)] [Escherichia coli CFT073]
800_spades_megahit.gam.fasta	PairedContig_1150	4350	6249	+	espL1	1-1899/1899	========/======	2025-01-01	100.00	97.58	vfdb	NP_288154	(espL1) Type III secretion system effector espL1 [LEE encoded T3SS (SS020)] [Escherichia coli O157:H7 str. EDL933]
800_spades_megahit.gam.fasta	PairedContig_1288	134	2320	-	espL4	1-2187/2187	===============	0/0	100.00	97.26	vfdb	NP_290644	(espL4) Type III secretion system effector EspL4 [LEE encoded T3SS (SS020)] [Escherichia coli O157:H7 str. EDL933]
800_spades_megahit.gam.fasta	PairedContig_1402	2307	3361	-	espR1	198-1253/1260	..======/======	2025-01-01	83.73	1994-03-01	vfdb	NP_287686	(espR1) Type III secretion system effector espR1 [LEE encoded T3SS (SS020)] [Escherichia coli O157:H7 str. EDL933]
800_spades_megahit.gam.fasta	PairedContig_1408	858	2438	-	espX4	1-1581/1581	========/======	2025-02-02	99.94	93.30	vfdb	NP_290672	(espX4) Type III secretion system effector EspX4 [LEE encoded T3SS (SS020)] [Escherichia coli O157:H7 str. EDL933]
800_spades_megahit.gam.fasta	PairedContig_1479	652	1944	-	espX5	1-1293/1293	===============	0/0	100.00	97.14	vfdb	NP_290699	(espX5) Type III secretion system effector EspX5 [LEE encoded T3SS (SS020)] [Escherichia coli O157:H7 str. EDL933]
800_spades_megahit.gam.fasta	PairedContig_1531	8148	9569	-	espX1	1-1422/1422	===============	0/0	100.00	93.25	vfdb	NP_285716	(espX1) Type III secretion system effector EspX1 [LEE encoded T3SS (SS020)] [Escherichia coli O157:H7 str. EDL933]
800_spades_megahit.gam.fasta	PairedContig_1844	142	912	+	entD	1-771/771	===============	0/0	100.00	95.20	vfdb	NP_752599	(entD) phosphopantetheinyl transferase component of enterobactin synthase multienzyme complex [Enterobactin (VF0228)] [Escherichia coli CFT073]
800_spades_megahit.gam.fasta	PairedContig_2236	5073	6113	+	ompA	1-1041/1041	===============	0/0	100.00	1998-08-01	vfdb	AAF37887	(ompA) outer membrane protein A [OmpA (VF0236)] [Escherichia coli O18:K1:H7 str. RS218]
800_spades_megahit.gam.fasta	PairedContig_2241	551	1138	-	yagZ/ecpA	1-588/588	===============	0/0	100.00	99.15	vfdb	NP_286010	(yagZ/ecpA) E. coli common pilus structural subunit EcpA [ECP (VF0404)] [Escherichia coli O157:H7 str. EDL933]
800_spades_megahit.gam.fasta	PairedContig_2241	1213	1803	-	ykgK/ecpR	1-591/591	===============	0/0	100.00	96.95	vfdb	NP_286011	(ykgK/ecpR) regulator protein EcpR [ECP (VF0404)] [Escherichia coli O157:H7 str. EDL933]
800_spades_megahit.gam.fasta	PairedContig_2321	3143	3527	-	gspM	39-423/423	.==============	0/0	1991-02-01	94.81	vfdb	YP_404609	(gspM) general secretion pathway protein M [T2SS (VF0333)] [Shigella dysenteriae Sd197]
800_spades_megahit.gam.fasta	PairedContig_242	15709	16607	-	gtrB	1-899/930	===============	0/0	96.67	82.31	vfdb	NP_706258	(gtrB) bactoprenol glucosyl transferase [LPS (VF0124)] [Shigella flexneri 2a str. 301]
800_spades_megahit.gam.fasta	PairedContig_242	16604	16966	-	gtrA	1-363/363	===============	0/0	100.00	90.36	vfdb	NP_706257	(gtrA) bactoprenol-linked glucose translocase/flippase [LPS (VF0124)] [Shigella flexneri 2a str. 301]
800_spades_megahit.gam.fasta	PairedContig_367	1535	1990	-	csgB	1-456/456	========/======	2025-02-02	99.78	83.59	vfdb	NP_460114	(csgB) minor curlin subunit precursor curli nucleator protein CsgB [Agf (VF0103)] [Salmonella enterica subsp. enterica serovar Typhimurium str. LT2]
800_spades_megahit.gam.fasta	PairedContig_367	2745	3395	+	csgD	1-651/651	===============	0/0	100.00	1981-11-01	vfdb	NP_460113	(csgD) DNA-binding transcriptional regulator CsgD [curli fibers/thin aggregative fimbriae (AGF) (AI094)] [Salmonella enterica subsp. enterica serovar Typhimurium str. LT2]
800_spades_megahit.gam.fasta	PairedContig_367	3814	4230	+	csgF	1-417/417	========/======	2025-03-08	1999-04-01	81.23	vfdb	NP_460111	(csgF) curli production assembly/transport protein CsgF [Agf (VF0103)] [Salmonella enterica subsp. enterica serovar Typhimurium str. LT2]
800_spades_megahit.gam.fasta	PairedContig_367	4257	5090	+	csgG	1-834/834	===============	0/0	100.00	83.45	vfdb	NP_460110	(csgG) curli production assembly/transport protein CsgG [Agf (VF0103)] [Salmonella enterica subsp. enterica serovar Typhimurium str. LT2]
800_spades_megahit.gam.fasta	PairedContig_835	513	1128	+	espY1	1-616/753	=============..	0/0	81.81	93.34	vfdb	NP_285753	(espY1) Type III secretion system effector EspY1 [LEE encoded T3SS (SS020)] [Escherichia coli O157:H7 str. EDL933]
801_spades_megahit.gam.fasta	PairedContig_1331	1492	3361	-	espL1	1-1899/1899	========/======	2025-03-31	98.42	95.21	vfdb	NP_288154	(espL1) Type III secretion system effector espL1 [LEE encoded T3SS (SS020)] [Escherichia coli O157:H7 str. EDL933]
801_spades_megahit.gam.fasta	PairedContig_1332	451	1038	-	yagZ/ecpA	1-588/588	===============	0/0	100.00	99.15	vfdb	NP_286010	(yagZ/ecpA) E. coli common pilus structural subunit EcpA [ECP (VF0404)] [Escherichia coli O157:H7 str. EDL933]
801_spades_megahit.gam.fasta	PairedContig_1332	1113	1703	-	ykgK/ecpR	1-591/591	===============	0/0	100.00	97.63	vfdb	NP_286011	(ykgK/ecpR) regulator protein EcpR [ECP (VF0404)] [Escherichia coli O157:H7 str. EDL933]
801_spades_megahit.gam.fasta	PairedContig_1357	472	1302	-	gspC	1-831/831	===============	0/0	100.00	94.95	vfdb	YP_404599	(gspC) general secretion pathway protein C [T2SS (VF0333)] [Shigella dysenteriae Sd197]
801_spades_megahit.gam.fasta	PairedContig_138	1664	2479	-	fepC	1-816/816	===============	0/0	100.00	1997-06-01	vfdb	NP_752606	(fepC) ferrienterobactin ABC transporter ATPase [Enterobactin (VF0228)] [Escherichia coli CFT073]
801_spades_megahit.gam.fasta	PairedContig_1602	3121	3234	+	astA	4-117/117	===============	0/0	97.44	1999-12-01	vfdb	BAA94855	(astA) heat-stable enterotoxin 1 [EAST1 (VF0216)] [Escherichia coli O44:H18 042]
801_spades_megahit.gam.fasta	PairedContig_202	1541	1996	-	csgB	1-456/456	========/======	2025-02-02	99.78	83.81	vfdb	NP_460114	(csgB) minor curlin subunit precursor curli nucleator protein CsgB [Agf (VF0103)] [Salmonella enterica subsp. enterica serovar Typhimurium str. LT2]
801_spades_megahit.gam.fasta	PairedContig_202	2750	3400	+	csgD	1-651/651	===============	0/0	100.00	1981-11-01	vfdb	NP_460113	(csgD) DNA-binding transcriptional regulator CsgD [curli fibers/thin aggregative fimbriae (AGF) (AI094)] [Salmonella enterica subsp. enterica serovar Typhimurium str. LT2]
801_spades_megahit.gam.fasta	PairedContig_202	3819	4235	+	csgF	1-417/417	========/======	2025-03-08	1999-04-01	81.23	vfdb	NP_460111	(csgF) curli production assembly/transport protein CsgF [Agf (VF0103)] [Salmonella enterica subsp. enterica serovar Typhimurium str. LT2]
801_spades_megahit.gam.fasta	PairedContig_202	4262	5095	+	csgG	1-834/834	===============	0/0	100.00	1983-09-01	vfdb	NP_460110	(csgG) curli production assembly/transport protein CsgG [Agf (VF0103)] [Salmonella enterica subsp. enterica serovar Typhimurium str. LT2]
801_spades_megahit.gam.fasta	PairedContig_208	1685	2455	-	entD	1-771/771	===============	0/0	100.00	94.42	vfdb	NP_752599	(entD) phosphopantetheinyl transferase component of enterobactin synthase multienzyme complex [Enterobactin (VF0228)] [Escherichia coli CFT073]
801_spades_megahit.gam.fasta	PairedContig_2157	2190	3230	+	ompA	1-1041/1041	===============	0/0	100.00	97.98	vfdb	AAF37887	(ompA) outer membrane protein A [OmpA (VF0236)] [Escherichia coli O18:K1:H7 str. RS218]
801_spades_megahit.gam.fasta	PairedContig_2172	1053	2108	-	espR1	198-1253/1260	..=============	0/0	83.81	1994-03-01	vfdb	NP_287686	(espR1) Type III secretion system effector espR1 [LEE encoded T3SS (SS020)] [Escherichia coli O157:H7 str. EDL933]
801_spades_megahit.gam.fasta	PairedContig_2368	1991	3283	+	espX5	1-1293/1293	===============	0/0	100.00	1996-06-01	vfdb	NP_290699	(espX5) Type III secretion system effector EspX5 [LEE encoded T3SS (SS020)] [Escherichia coli O157:H7 str. EDL933]
801_spades_megahit.gam.fasta	PairedContig_2583	1	798	-	chuV	1-798/801	===============	0/0	99.63	98.62	vfdb	NP_756180	(chuV) ATP-binding hydrophilic protein ChuV [Chu (VF0227)] [Escherichia coli CFT073]
801_spades_megahit.gam.fasta	PairedContig_400	457	1368	-	fimH	1-912/912	===============	0/0	100.00	97.48	vfdb	NP_757248	(fimH) FimH protein precursor [Type 1 fimbriae (VF0221)] [Escherichia coli CFT073]
801_spades_megahit.gam.fasta	PairedContig_400	1379	1882	-	fimG	1-504/504	===============	0/0	100.00	97.82	vfdb	NP_757247	(fimG) FimG protein precursor [Type 1 fimbriae (VF0221)] [Escherichia coli CFT073]
801_spades_megahit.gam.fasta	PairedContig_400	1895	2428	-	fimF	1-534/534	===============	0/0	100.00	98.13	vfdb	NP_757245	(fimF) FimF protein precursor [Type 1 fimbriae (VF0221)] [Escherichia coli CFT073]
801_spades_megahit.gam.fasta	PairedContig_400	2435	5071	-	fimD	1-2637/2637	===============	0/0	100.00	98.60	vfdb	NP_757244	(fimD) Outer membrane usher protein fimD precursor [Type 1 fimbriae (VF0221)] [Escherichia coli CFT073]
801_spades_megahit.gam.fasta	PairedContig_400	5138	5863	-	fimC	1-726/726	===============	0/0	100.00	97.93	vfdb	NP_757243	(fimC) Chaperone protein fimC precursor [Type 1 fimbriae (VF0221)] [Escherichia coli CFT073]
801_spades_megahit.gam.fasta	PairedContig_400	5900	6439	-	fimI	1-540/540	===============	0/0	100.00	1999-07-01	vfdb	NP_757242	(fimI) Fimbrin-like protein fimI precursor [Type 1 fimbriae (VF0221)] [Escherichia coli CFT073]
801_spades_megahit.gam.fasta	PairedContig_400	6504	7109	-	fimA	1-606/606	===============	0/0	100.00	92.74	vfdb	NP_757241	(fimA) Type-1 fimbrial protein A chain precursor [Type 1 fimbriae (VF0221)] [Escherichia coli CFT073]
801_spades_megahit.gam.fasta	PairedContig_400	7533	8129	-	fimE	1-597/597	===============	0/0	100.00	99.00	vfdb	NP_757240	(fimE) Type 1 fimbriae Regulatory protein fimE [Type 1 fimbriae (VF0221)] [Escherichia coli CFT073]
801_spades_megahit.gam.fasta	PairedContig_400	8607	9209	-	fimB	1-603/603	===============	0/0	100.00	98.18	vfdb	NP_757239	(fimB) Type 1 fimbriae Regulatory protein fimB [Type 1 fimbriae (VF0221)] [Escherichia coli CFT073]
801_spades_megahit.gam.fasta	PairedContig_703	1611	3032	+	espX1	1-1422/1422	===============	0/0	100.00	94.73	vfdb	NP_285716	(espX1) Type III secretion system effector EspX1 [LEE encoded T3SS (SS020)] [Escherichia coli O157:H7 str. EDL933]
801_spades_megahit.gam.fasta	PairedContig_761	132	587	+	gspG	1-456/456	===============	0/0	100.00	95.61	vfdb	YP_404603	(gspG) general secretion pathway protein G [T2SS (VF0333)] [Shigella dysenteriae Sd197]
801_spades_megahit.gam.fasta	PairedContig_761	624	1111	+	gspH	1-488/531	==============.	0/0	91.90	1996-11-01	vfdb	YP_404604	(gspH) general secretion pathway protein H [T2SS (VF0333)] [Shigella dysenteriae Sd197]
801_spades_megahit.gam.fasta	PairedContig_8	910	2490	+	espX4	1-1581/1581	========/======	2025-02-02	99.94	1993-05-01	vfdb	NP_290672	(espX4) Type III secretion system effector EspX4 [LEE encoded T3SS (SS020)] [Escherichia coli O157:H7 str. EDL933]
802_spades_megahit.gam.fasta	PairedContig_1055	3507	5406	-	espL1	1-1899/1899	========/======	2025-01-01	100.00	97.58	vfdb	NP_288154	(espL1) Type III secretion system effector espL1 [LEE encoded T3SS (SS020)] [Escherichia coli O157:H7 str. EDL933]
802_spades_megahit.gam.fasta	PairedContig_1059	2837	3590	-	yagV/ecpE	1-754/756	===============	0/0	99.74	1997-08-01	vfdb	NP_286006	(yagV/ecpE) E. coli common pilus chaperone EcpE [ECP (VF0404)] [Escherichia coli O157:H7 str. EDL933]
802_spades_megahit.gam.fasta	PairedContig_1059	3514	5157	-	yagW/ecpD	1-1644/1644	===============	0/0	100.00	1999-09-01	vfdb	NP_286007	(yagW/ecpD) polymerized tip adhesin of ECP fibers [ECP (VF0404)] [Escherichia coli O157:H7 str. EDL933]
802_spades_megahit.gam.fasta	PairedContig_1065	393	1223	-	gspC	1-831/831	===============	0/0	100.00	95.55	vfdb	YP_404599	(gspC) general secretion pathway protein C [T2SS (VF0333)] [Shigella dysenteriae Sd197]
802_spades_megahit.gam.fasta	PairedContig_1138	1	805	+	fepB	153-957/957	..=============	0/0	1984-12-01	96.89	vfdb	NP_752610	(fepB) ferrienterobactin ABC transporter periplasmic binding protein [Enterobactin (VF0228)] [Escherichia coli CFT073]
802_spades_megahit.gam.fasta	PairedContig_1186	1	1838	+	fepA	404-2241/2241	..=============	0/0	1982-02-01	96.74	vfdb	NP_752600	(fepA) ferrienterobactin outer membrane transporter [Enterobactin (VF0228)] [Escherichia coli CFT073]
802_spades_megahit.gam.fasta	PairedContig_1186	1863	2633	+	entD	1-771/771	===============	0/0	100.00	1995-07-01	vfdb	NP_752599	(entD) phosphopantetheinyl transferase component of enterobactin synthase multienzyme complex [Enterobactin (VF0228)] [Escherichia coli CFT073]
802_spades_megahit.gam.fasta	PairedContig_1622	42	158	-	astA	1-117/117	===============	0/0	100.00	99.14	vfdb	BAA94855	(astA) heat-stable enterotoxin 1 [EAST1 (VF0216)] [Escherichia coli O44:H18 042]
802_spades_megahit.gam.fasta	PairedContig_229	12734	13774	+	ompA	1-1041/1041	===============	0/0	100.00	98.27	vfdb	AAF37887	(ompA) outer membrane protein A [OmpA (VF0236)] [Escherichia coli O18:K1:H7 str. RS218]
802_spades_megahit.gam.fasta	PairedContig_233	5290	6710	-	espX1	1-1422/1422	========/======	2025-01-01	99.93	95.15	vfdb	NP_285716	(espX1) Type III secretion system effector EspX1 [LEE encoded T3SS (SS020)] [Escherichia coli O157:H7 str. EDL933]
802_spades_megahit.gam.fasta	PairedContig_379	1774	2589	-	fepC	1-816/816	===============	0/0	100.00	96.69	vfdb	NP_752606	(fepC) ferrienterobactin ABC transporter ATPase [Enterobactin (VF0228)] [Escherichia coli CFT073]
802_spades_megahit.gam.fasta	PairedContig_381	1012	2304	-	espX5	1-1293/1293	===============	0/0	100.00	96.91	vfdb	NP_290699	(espX5) Type III secretion system effector EspX5 [LEE encoded T3SS (SS020)] [Escherichia coli O157:H7 str. EDL933]
802_spades_megahit.gam.fasta	PairedContig_450	904	1958	+	espR1	198-1253/1260	..======/======	2025-01-01	83.73	1994-03-01	vfdb	NP_287686	(espR1) Type III secretion system effector espR1 [LEE encoded T3SS (SS020)] [Escherichia coli O157:H7 str. EDL933]
802_spades_megahit.gam.fasta	PairedContig_479	172	627	+	gspG	1-456/456	===============	0/0	100.00	94.96	vfdb	YP_404603	(gspG) general secretion pathway protein G [T2SS (VF0333)] [Shigella dysenteriae Sd197]
802_spades_megahit.gam.fasta	PairedContig_479	664	1194	+	gspH	1-531/531	===============	0/0	100.00	95.48	vfdb	YP_404604	(gspH) general secretion pathway protein H [T2SS (VF0333)] [Shigella dysenteriae Sd197]
802_spades_megahit.gam.fasta	PairedContig_525	869	2297	+	aslA	1-1428/1428	========/======	2025-01-01	100.00	97.20	vfdb	AAG10151	(aslA) putative arylsulfatase [AslA (VF0238)] [Escherichia coli O18:K1:H7 str. RS218]
802_spades_megahit.gam.fasta	PairedContig_527	531	953	+	gspM	1-423/423	===============	0/0	100.00	1998-11-01	vfdb	YP_404609	(gspM) general secretion pathway protein M [T2SS (VF0333)] [Shigella dysenteriae Sd197]
802_spades_megahit.gam.fasta	PairedContig_607	5131	7827	-	stcE	1-2697/2697	========/======	2025-02-02	99.96	84.62	vfdb	YP_325591	(stcE) metalloprotease [StcE (VF0209)] [Escherichia coli O157:H7 str. EDL933]
802_spades_megahit.gam.fasta	PairedContig_608	1544	1999	-	csgB	1-456/456	========/======	2025-02-02	99.78	83.59	vfdb	NP_460114	(csgB) minor curlin subunit precursor curli nucleator protein CsgB [Agf (VF0103)] [Salmonella enterica subsp. enterica serovar Typhimurium str. LT2]
802_spades_megahit.gam.fasta	PairedContig_608	2754	3404	+	csgD	1-651/651	===============	0/0	100.00	81.26	vfdb	NP_460113	(csgD) DNA-binding transcriptional regulator CsgD [curli fibers/thin aggregative fimbriae (AGF) (AI094)] [Salmonella enterica subsp. enterica serovar Typhimurium str. LT2]
802_spades_megahit.gam.fasta	PairedContig_608	3823	4239	+	csgF	1-417/417	========/======	2025-03-08	1999-04-01	81.23	vfdb	NP_460111	(csgF) curli production assembly/transport protein CsgF [Agf (VF0103)] [Salmonella enterica subsp. enterica serovar Typhimurium str. LT2]
802_spades_megahit.gam.fasta	PairedContig_608	4266	5099	+	csgG	1-834/834	===============	0/0	100.00	83.45	vfdb	NP_460110	(csgG) curli production assembly/transport protein CsgG [Agf (VF0103)] [Salmonella enterica subsp. enterica serovar Typhimurium str. LT2]
802_spades_megahit.gam.fasta	PairedContig_764	1	1620	+	gspD	184-1788/1836	.=======/======	2025-01-15	87.42	96.85	vfdb	YP_404600	(gspD) general secretion pathway protein D [T2SS (VF0333)] [Shigella dysenteriae Sd197]
802_spades_megahit.gam.fasta	PairedContig_812	7902	8504	+	fimB	1-603/603	===============	0/0	100.00	97.84	vfdb	NP_757239	(fimB) Type 1 fimbriae Regulatory protein fimB [Type 1 fimbriae (VF0221)] [Escherichia coli CFT073]
802_spades_megahit.gam.fasta	PairedContig_812	8982	9578	+	fimE	1-597/597	===============	0/0	100.00	98.83	vfdb	NP_757240	(fimE) Type 1 fimbriae Regulatory protein fimE [Type 1 fimbriae (VF0221)] [Escherichia coli CFT073]
802_spades_megahit.gam.fasta	PairedContig_812	10002	10606	+	fimA	1-606/606	========/======	2025-01-01	99.83	90.76	vfdb	NP_757241	(fimA) Type-1 fimbrial protein A chain precursor [Type 1 fimbriae (VF0221)] [Escherichia coli CFT073]
802_spades_megahit.gam.fasta	PairedContig_812	10671	11210	+	fimI	1-540/540	===============	0/0	100.00	98.52	vfdb	NP_757242	(fimI) Fimbrin-like protein fimI precursor [Type 1 fimbriae (VF0221)] [Escherichia coli CFT073]
802_spades_megahit.gam.fasta	PairedContig_812	11247	11972	+	fimC	1-726/726	===============	0/0	100.00	98.62	vfdb	NP_757243	(fimC) Chaperone protein fimC precursor [Type 1 fimbriae (VF0221)] [Escherichia coli CFT073]
802_spades_megahit.gam.fasta	PairedContig_812	12039	14675	+	fimD	1-2637/2637	===============	0/0	100.00	98.82	vfdb	NP_757244	(fimD) Outer membrane usher protein fimD precursor [Type 1 fimbriae (VF0221)] [Escherichia coli CFT073]
802_spades_megahit.gam.fasta	PairedContig_812	14682	15215	+	fimF	1-534/534	===============	0/0	100.00	1999-06-01	vfdb	NP_757245	(fimF) FimF protein precursor [Type 1 fimbriae (VF0221)] [Escherichia coli CFT073]
802_spades_megahit.gam.fasta	PairedContig_812	15228	15731	+	fimG	1-504/504	===============	0/0	100.00	98.21	vfdb	NP_757247	(fimG) FimG protein precursor [Type 1 fimbriae (VF0221)] [Escherichia coli CFT073]
802_spades_megahit.gam.fasta	PairedContig_812	15742	16653	+	fimH	1-912/912	===============	0/0	100.00	97.59	vfdb	NP_757248	(fimH) FimH protein precursor [Type 1 fimbriae (VF0221)] [Escherichia coli CFT073]
802_spades_megahit.gam.fasta	PairedContig_970	456	1043	-	yagZ/ecpA	1-588/588	===============	0/0	100.00	99.15	vfdb	NP_286010	(yagZ/ecpA) E. coli common pilus structural subunit EcpA [ECP (VF0404)] [Escherichia coli O157:H7 str. EDL933]
802_spades_megahit.gam.fasta	PairedContig_970	1118	1708	-	ykgK/ecpR	1-591/591	===============	0/0	100.00	96.95	vfdb	NP_286011	(ykgK/ecpR) regulator protein EcpR [ECP (VF0404)] [Escherichia coli O157:H7 str. EDL933]
802_spades_megahit.gam.fasta	PairedContig_970	4727	8975	+	fdeC	1-4246/4251	========/======	2025-01-03	99.88	94.14	vfdb	YP_002390132	(fdeC) adhesin FdeC [FdeC (VF0506)] [Escherichia coli O45:K1:H7 str. S88]
802_spades_megahit.gam.fasta	PairedContig_990	901	2480	+	espX4	1-1581/1581	========/======	2025-01-01	99.94	93.30	vfdb	NP_290672	(espX4) Type III secretion system effector EspX4 [LEE encoded T3SS (SS020)] [Escherichia coli O157:H7 str. EDL933]
804_spades_megahit.gam.fasta	PairedContig_1218	1576	3984	-	espY4	1-2409/2409	===============	0/0	100.00	96.39	vfdb	NP_290352	(espY4) Type III secretion system effector EspY4 [LEE encoded T3SS (SS020)] [Escherichia coli O157:H7 str. EDL933]
804_spades_megahit.gam.fasta	PairedContig_1388	8099	9520	-	espX1	1-1422/1422	===============	0/0	100.00	95.64	vfdb	NP_285716	(espX1) Type III secretion system effector EspX1 [LEE encoded T3SS (SS020)] [Escherichia coli O157:H7 str. EDL933]
804_spades_megahit.gam.fasta	PairedContig_1389	1493	2095	+	fimB	1-603/603	===============	0/0	100.00	98.34	vfdb	NP_757239	(fimB) Type 1 fimbriae Regulatory protein fimB [Type 1 fimbriae (VF0221)] [Escherichia coli CFT073]
804_spades_megahit.gam.fasta	PairedContig_1389	2573	3169	+	fimE	1-597/597	===============	0/0	100.00	99.16	vfdb	NP_757240	(fimE) Type 1 fimbriae Regulatory protein fimE [Type 1 fimbriae (VF0221)] [Escherichia coli CFT073]
804_spades_megahit.gam.fasta	PairedContig_1389	3593	4198	+	fimA	1-606/606	===============	0/0	100.00	91.42	vfdb	NP_757241	(fimA) Type-1 fimbrial protein A chain precursor [Type 1 fimbriae (VF0221)] [Escherichia coli CFT073]
804_spades_megahit.gam.fasta	PairedContig_1389	4263	4802	+	fimI	1-540/540	===============	0/0	100.00	98.33	vfdb	NP_757242	(fimI) Fimbrin-like protein fimI precursor [Type 1 fimbriae (VF0221)] [Escherichia coli CFT073]
804_spades_megahit.gam.fasta	PairedContig_1389	4839	5564	+	fimC	1-726/726	===============	0/0	100.00	98.76	vfdb	NP_757243	(fimC) Chaperone protein fimC precursor [Type 1 fimbriae (VF0221)] [Escherichia coli CFT073]
804_spades_megahit.gam.fasta	PairedContig_1389	5631	8267	+	fimD	1-2637/2637	===============	0/0	100.00	98.29	vfdb	NP_757244	(fimD) Outer membrane usher protein fimD precursor [Type 1 fimbriae (VF0221)] [Escherichia coli CFT073]
804_spades_megahit.gam.fasta	PairedContig_1389	8274	8807	+	fimF	1-534/534	===============	0/0	100.00	97.57	vfdb	NP_757245	(fimF) FimF protein precursor [Type 1 fimbriae (VF0221)] [Escherichia coli CFT073]
804_spades_megahit.gam.fasta	PairedContig_1582	910	2892	+	shuA	1-1983/1983	===============	0/0	100.00	98.13	vfdb	YP_405019	(shuA) outer membrane heme/hemoglobin receptor ShuA [Shu (VF0256)] [Shigella dysenteriae Sd197]
804_spades_megahit.gam.fasta	PairedContig_1587	890	1998	-	espR4	1-1113/1140	========/======	2025-04-06	97.19	83.93	vfdb	NP_288396	(espR4) Type III secretion system effector espR4 [LEE encoded T3SS (SS020)] [Escherichia coli O157:H7 str. EDL933]
804_spades_megahit.gam.fasta	PairedContig_1742	5087	5863	-	kpsM	1-777/777	===============	0/0	100.00	94.98	vfdb	AAA24046	(kpsM) KpsM [K1 capsule (VF0239)] [Escherichia coli O18:K1:H7 str. RS218]
804_spades_megahit.gam.fasta	PairedContig_1744	168	1001	-	csgG	1-834/834	===============	0/0	100.00	83.33	vfdb	NP_460110	(csgG) curli production assembly/transport protein CsgG [Agf (VF0103)] [Salmonella enterica subsp. enterica serovar Typhimurium str. LT2]
804_spades_megahit.gam.fasta	PairedContig_1744	1028	1444	-	csgF	1-417/417	========/======	2025-03-08	1999-04-01	81.00	vfdb	NP_460111	(csgF) curli production assembly/transport protein CsgF [Agf (VF0103)] [Salmonella enterica subsp. enterica serovar Typhimurium str. LT2]
804_spades_megahit.gam.fasta	PairedContig_1744	1863	2513	-	csgD	1-651/651	===============	0/0	100.00	81.41	vfdb	NP_460113	(csgD) DNA-binding transcriptional regulator CsgD [curli fibers/thin aggregative fimbriae (AGF) (AI094)] [Salmonella enterica subsp. enterica serovar Typhimurium str. LT2]
804_spades_megahit.gam.fasta	PairedContig_1744	3268	3723	+	csgB	1-456/456	========/======	2025-02-02	99.78	83.59	vfdb	NP_460114	(csgB) minor curlin subunit precursor curli nucleator protein CsgB [Agf (VF0103)] [Salmonella enterica subsp. enterica serovar Typhimurium str. LT2]
804_spades_megahit.gam.fasta	PairedContig_1931	770	1506	-	espY1	1-753/753	========/======	2025-02-16	97.88	93.76	vfdb	NP_285753	(espY1) Type III secretion system effector EspY1 [LEE encoded T3SS (SS020)] [Escherichia coli O157:H7 str. EDL933]
804_spades_megahit.gam.fasta	PairedContig_2175	434	2014	+	espX4	1-1581/1581	===============	0/0	100.00	96.20	vfdb	NP_290672	(espX4) Type III secretion system effector EspX4 [LEE encoded T3SS (SS020)] [Escherichia coli O157:H7 str. EDL933]
804_spades_megahit.gam.fasta	PairedContig_2258	220	1212	+	chuU	1-993/993	===============	0/0	100.00	1999-09-01	vfdb	NP_756179	(chuU) heme permease protein ChuU [Chu (VF0227)] [Escherichia coli CFT073]
804_spades_megahit.gam.fasta	PairedContig_2258	1179	1979	+	chuV	1-801/801	===============	0/0	100.00	98.63	vfdb	NP_756180	(chuV) ATP-binding hydrophilic protein ChuV [Chu (VF0227)] [Escherichia coli CFT073]
804_spades_megahit.gam.fasta	PairedContig_2645	425	1336	-	fimH	1-912/912	===============	0/0	100.00	97.15	vfdb	NP_757248	(fimH) FimH protein precursor [Type 1 fimbriae (VF0221)] [Escherichia coli CFT073]
804_spades_megahit.gam.fasta	PairedContig_2812	1503	3401	-	espL1	1-1899/1899	===============	0/0	100.00	96.58	vfdb	NP_288154	(espL1) Type III secretion system effector espL1 [LEE encoded T3SS (SS020)] [Escherichia coli O157:H7 str. EDL933]
804_spades_megahit.gam.fasta	PairedContig_2822	564	2135	+	espY3	1-1572/1572	===============	0/0	100.00	95.67	vfdb	NP_286160	(espY3) Type III secretion system effector EspY3 [LEE encoded T3SS (SS020)] [Escherichia coli O157:H7 str. EDL933]
804_spades_megahit.gam.fasta	PairedContig_2875	3	497	-	shuX	1-495/495	===============	0/0	100.00	96.36	vfdb	YP_405016	(shuX) shu locus protein ShuX [Shu (VF0256)] [Shigella dysenteriae Sd197]
804_spades_megahit.gam.fasta	PairedContig_2987	2779	3141	-	gtrA	1-363/363	===============	0/0	100.00	88.70	vfdb	NP_706257	(gtrA) bactoprenol-linked glucose translocase/flippase [LPS (VF0124)] [Shigella flexneri 2a str. 301]
804_spades_megahit.gam.fasta	PairedContig_3019	201	1492	+	espX5	1-1293/1293	========/======	2025-01-01	99.92	95.82	vfdb	NP_290699	(espX5) Type III secretion system effector EspX5 [LEE encoded T3SS (SS020)] [Escherichia coli O157:H7 str. EDL933]
804_spades_megahit.gam.fasta	PairedContig_349	1123	1236	+	astA	4-117/117	===============	0/0	97.44	98.25	vfdb	BAA94855	(astA) heat-stable enterotoxin 1 [EAST1 (VF0216)] [Escherichia coli O44:H18 042]
804_spades_megahit.gam.fasta	PairedContig_438	2021	3271	-	espR1	1-1251/1260	===============	0/0	99.29	94.25	vfdb	NP_287686	(espR1) Type III secretion system effector espR1 [LEE encoded T3SS (SS020)] [Escherichia coli O157:H7 str. EDL933]
804_spades_megahit.gam.fasta	PairedContig_448	898	1448	+	espY2	1-551/570	========/======	2025-02-02	96.49	1988-04-01	vfdb	NP_285765	(espY2) Type III secretion system effector EspY2 [LEE encoded T3SS (SS020)] [Escherichia coli O157:H7 str. EDL933]
804_spades_megahit.gam.fasta	PairedContig_50	120	575	+	gspG	1-456/456	===============	0/0	100.00	96.27	vfdb	YP_404603	(gspG) general secretion pathway protein G [T2SS (VF0333)] [Shigella dysenteriae Sd197]
804_spades_megahit.gam.fasta	PairedContig_542	367	2553	+	espL4	1-2187/2187	===============	0/0	100.00	1997-03-01	vfdb	NP_290644	(espL4) Type III secretion system effector EspL4 [LEE encoded T3SS (SS020)] [Escherichia coli O157:H7 str. EDL933]
804_spades_megahit.gam.fasta	PairedContig_700	7828	8418	+	ykgK/ecpR	1-591/591	===============	0/0	100.00	98.98	vfdb	NP_286011	(ykgK/ecpR) regulator protein EcpR [ECP (VF0404)] [Escherichia coli O157:H7 str. EDL933]
804_spades_megahit.gam.fasta	PairedContig_700	8493	9080	+	yagZ/ecpA	1-588/588	===============	0/0	100.00	98.81	vfdb	NP_286010	(yagZ/ecpA) E. coli common pilus structural subunit EcpA [ECP (VF0404)] [Escherichia coli O157:H7 str. EDL933]
804_spades_megahit.gam.fasta	PairedContig_875	5125	5895	-	entD	1-771/771	===============	0/0	100.00	1992-09-01	vfdb	NP_752599	(entD) phosphopantetheinyl transferase component of enterobactin synthase multienzyme complex [Enterobactin (VF0228)] [Escherichia coli CFT073]
810_spades_megahit.gam.fasta	PairedContig_1040	1637	2692	+	espR1	198-1253/1260	..=============	0/0	83.81	94.13	vfdb	NP_287686	(espR1) Type III secretion system effector espR1 [LEE encoded T3SS (SS020)] [Escherichia coli O157:H7 str. EDL933]
810_spades_megahit.gam.fasta	PairedContig_1476	5520	6941	-	espX1	1-1422/1422	===============	0/0	100.00	94.37	vfdb	NP_285716	(espX1) Type III secretion system effector EspX1 [LEE encoded T3SS (SS020)] [Escherichia coli O157:H7 str. EDL933]
810_spades_megahit.gam.fasta	PairedContig_16	734	2027	+	espX5	1-1293/1293	========/======	2025-01-01	100.00	95.67	vfdb	NP_290699	(espX5) Type III secretion system effector EspX5 [LEE encoded T3SS (SS020)] [Escherichia coli O157:H7 str. EDL933]
810_spades_megahit.gam.fasta	PairedContig_1694	910	2490	+	espX4	1-1581/1581	========/======	2025-02-02	99.94	92.92	vfdb	NP_290672	(espX4) Type III secretion system effector EspX4 [LEE encoded T3SS (SS020)] [Escherichia coli O157:H7 str. EDL933]
810_spades_megahit.gam.fasta	PairedContig_1869	5710	6300	+	ykgK/ecpR	1-591/591	===============	0/0	100.00	97.29	vfdb	NP_286011	(ykgK/ecpR) regulator protein EcpR [ECP (VF0404)] [Escherichia coli O157:H7 str. EDL933]
810_spades_megahit.gam.fasta	PairedContig_1869	6375	6962	+	yagZ/ecpA	1-588/588	===============	0/0	100.00	99.15	vfdb	NP_286010	(yagZ/ecpA) E. coli common pilus structural subunit EcpA [ECP (VF0404)] [Escherichia coli O157:H7 str. EDL933]
810_spades_megahit.gam.fasta	PairedContig_1873	2064	2817	-	yagV/ecpE	1-754/756	===============	0/0	99.74	96.68	vfdb	NP_286006	(yagV/ecpE) E. coli common pilus chaperone EcpE [ECP (VF0404)] [Escherichia coli O157:H7 str. EDL933]
810_spades_megahit.gam.fasta	PairedContig_1873	2741	4384	-	yagW/ecpD	1-1644/1644	===============	0/0	100.00	98.66	vfdb	NP_286007	(yagW/ecpD) polymerized tip adhesin of ECP fibers [ECP (VF0404)] [Escherichia coli O157:H7 str. EDL933]
810_spades_megahit.gam.fasta	PairedContig_2194	1590	2045	-	csgB	1-456/456	========/======	2025-02-02	99.78	83.81	vfdb	NP_460114	(csgB) minor curlin subunit precursor curli nucleator protein CsgB [Agf (VF0103)] [Salmonella enterica subsp. enterica serovar Typhimurium str. LT2]
810_spades_megahit.gam.fasta	PairedContig_2194	2799	3449	+	csgD	1-651/651	===============	0/0	100.00	81.26	vfdb	NP_460113	(csgD) DNA-binding transcriptional regulator CsgD [curli fibers/thin aggregative fimbriae (AGF) (AI094)] [Salmonella enterica subsp. enterica serovar Typhimurium str. LT2]
810_spades_megahit.gam.fasta	PairedContig_2194	3868	4284	+	csgF	1-417/417	========/======	2025-03-08	1999-04-01	81.23	vfdb	NP_460111	(csgF) curli production assembly/transport protein CsgF [Agf (VF0103)] [Salmonella enterica subsp. enterica serovar Typhimurium str. LT2]
810_spades_megahit.gam.fasta	PairedContig_2194	4311	5144	+	csgG	1-834/834	===============	0/0	100.00	1983-09-01	vfdb	NP_460110	(csgG) curli production assembly/transport protein CsgG [Agf (VF0103)] [Salmonella enterica subsp. enterica serovar Typhimurium str. LT2]
810_spades_megahit.gam.fasta	PairedContig_2196	5370	7268	+	espL1	1-1899/1899	===============	0/0	100.00	94.89	vfdb	NP_288154	(espL1) Type III secretion system effector espL1 [LEE encoded T3SS (SS020)] [Escherichia coli O157:H7 str. EDL933]
810_spades_megahit.gam.fasta	PairedContig_253	2097	3008	-	fimH	1-912/912	===============	0/0	100.00	97.26	vfdb	NP_757248	(fimH) FimH protein precursor [Type 1 fimbriae (VF0221)] [Escherichia coli CFT073]
810_spades_megahit.gam.fasta	PairedContig_253	3019	3522	-	fimG	1-504/504	===============	0/0	100.00	97.82	vfdb	NP_757247	(fimG) FimG protein precursor [Type 1 fimbriae (VF0221)] [Escherichia coli CFT073]
810_spades_megahit.gam.fasta	PairedContig_253	3535	4068	-	fimF	1-534/534	===============	0/0	100.00	97.00	vfdb	NP_757245	(fimF) FimF protein precursor [Type 1 fimbriae (VF0221)] [Escherichia coli CFT073]
810_spades_megahit.gam.fasta	PairedContig_253	4075	6711	-	fimD	1-2637/2637	===============	0/0	100.00	98.75	vfdb	NP_757244	(fimD) Outer membrane usher protein fimD precursor [Type 1 fimbriae (VF0221)] [Escherichia coli CFT073]
810_spades_megahit.gam.fasta	PairedContig_253	6778	7503	-	fimC	1-726/726	===============	0/0	100.00	98.62	vfdb	NP_757243	(fimC) Chaperone protein fimC precursor [Type 1 fimbriae (VF0221)] [Escherichia coli CFT073]
810_spades_megahit.gam.fasta	PairedContig_253	7540	8079	-	fimI	1-540/540	===============	0/0	100.00	98.70	vfdb	NP_757242	(fimI) Fimbrin-like protein fimI precursor [Type 1 fimbriae (VF0221)] [Escherichia coli CFT073]
810_spades_megahit.gam.fasta	PairedContig_253	8144	8749	-	fimA	1-606/606	===============	0/0	100.00	90.76	vfdb	NP_757241	(fimA) Type-1 fimbrial protein A chain precursor [Type 1 fimbriae (VF0221)] [Escherichia coli CFT073]
810_spades_megahit.gam.fasta	PairedContig_253	9173	9769	-	fimE	1-597/597	===============	0/0	100.00	99.16	vfdb	NP_757240	(fimE) Type 1 fimbriae Regulatory protein fimE [Type 1 fimbriae (VF0221)] [Escherichia coli CFT073]
810_spades_megahit.gam.fasta	PairedContig_253	10247	10849	-	fimB	1-603/603	===============	0/0	100.00	97.84	vfdb	NP_757239	(fimB) Type 1 fimbriae Regulatory protein fimB [Type 1 fimbriae (VF0221)] [Escherichia coli CFT073]
810_spades_megahit.gam.fasta	PairedContig_283	410	1240	-	gspC	1-831/831	===============	0/0	100.00	94.58	vfdb	YP_404599	(gspC) general secretion pathway protein C [T2SS (VF0333)] [Shigella dysenteriae Sd197]
810_spades_megahit.gam.fasta	PairedContig_734	1	446	-	gspH	1-446/531	=============..	0/0	83.99	95.96	vfdb	YP_404604	(gspH) general secretion pathway protein H [T2SS (VF0333)] [Shigella dysenteriae Sd197]
810_spades_megahit.gam.fasta	PairedContig_734	483	938	-	gspG	1-456/456	===============	0/0	100.00	95.61	vfdb	YP_404603	(gspG) general secretion pathway protein G [T2SS (VF0333)] [Shigella dysenteriae Sd197]
810_spades_megahit.gam.fasta	PairedContig_961	515	937	+	gspM	1-423/423	===============	0/0	100.00	93.85	vfdb	YP_404609	(gspM) general secretion pathway protein M [T2SS (VF0333)] [Shigella dysenteriae Sd197]
810_spades_megahit.gam.fasta	PairedContig_970	275	1090	+	fepC	1-816/816	===============	0/0	100.00	1997-06-01	vfdb	NP_752606	(fepC) ferrienterobactin ABC transporter ATPase [Enterobactin (VF0228)] [Escherichia coli CFT073]
811_spades_megahit.gam.fasta	PairedContig_1114	10	504	-	shuX	1-495/495	===============	0/0	100.00	96.36	vfdb	YP_405016	(shuX) shu locus protein ShuX [Shu (VF0256)] [Shigella dysenteriae Sd197]
811_spades_megahit.gam.fasta	PairedContig_1229	941	2191	-	espR1	1-1251/1260	===============	0/0	99.29	94.25	vfdb	NP_287686	(espR1) Type III secretion system effector espR1 [LEE encoded T3SS (SS020)] [Escherichia coli O157:H7 str. EDL933]
811_spades_megahit.gam.fasta	PairedContig_14	550	1658	+	espR4	1-1113/1140	========/======	2025-04-06	97.19	84.56	vfdb	NP_288396	(espR4) Type III secretion system effector espR4 [LEE encoded T3SS (SS020)] [Escherichia coli O157:H7 str. EDL933]
811_spades_megahit.gam.fasta	PairedContig_1570	11037	11627	+	ykgK/ecpR	1-591/591	===============	0/0	100.00	98.82	vfdb	NP_286011	(ykgK/ecpR) regulator protein EcpR [ECP (VF0404)] [Escherichia coli O157:H7 str. EDL933]
811_spades_megahit.gam.fasta	PairedContig_1570	11702	12289	+	yagZ/ecpA	1-588/588	===============	0/0	100.00	98.98	vfdb	NP_286010	(yagZ/ecpA) E. coli common pilus structural subunit EcpA [ECP (VF0404)] [Escherichia coli O157:H7 str. EDL933]
811_spades_megahit.gam.fasta	PairedContig_1573	7742	9163	-	espX1	1-1422/1422	===============	0/0	100.00	95.99	vfdb	NP_285716	(espX1) Type III secretion system effector EspX1 [LEE encoded T3SS (SS020)] [Escherichia coli O157:H7 str. EDL933]
811_spades_megahit.gam.fasta	PairedContig_1743	4098	4898	-	chuV	1-801/801	===============	0/0	100.00	98.63	vfdb	NP_756180	(chuV) ATP-binding hydrophilic protein ChuV [Chu (VF0227)] [Escherichia coli CFT073]
811_spades_megahit.gam.fasta	PairedContig_1743	4865	5857	-	chuU	1-993/993	===============	0/0	100.00	96.27	vfdb	NP_756179	(chuU) heme permease protein ChuU [Chu (VF0227)] [Escherichia coli CFT073]
811_spades_megahit.gam.fasta	PairedContig_180	12474	13076	+	fimB	1-603/603	===============	0/0	100.00	98.18	vfdb	NP_757239	(fimB) Type 1 fimbriae Regulatory protein fimB [Type 1 fimbriae (VF0221)] [Escherichia coli CFT073]
811_spades_megahit.gam.fasta	PairedContig_180	13554	14150	+	fimE	1-597/597	===============	0/0	100.00	99.00	vfdb	NP_757240	(fimE) Type 1 fimbriae Regulatory protein fimE [Type 1 fimbriae (VF0221)] [Escherichia coli CFT073]
811_spades_megahit.gam.fasta	PairedContig_180	14574	15178	+	fimA	1-606/606	========/======	2025-01-01	99.83	92.41	vfdb	NP_757241	(fimA) Type-1 fimbrial protein A chain precursor [Type 1 fimbriae (VF0221)] [Escherichia coli CFT073]
811_spades_megahit.gam.fasta	PairedContig_180	15243	15782	+	fimI	1-540/540	===============	0/0	100.00	98.33	vfdb	NP_757242	(fimI) Fimbrin-like protein fimI precursor [Type 1 fimbriae (VF0221)] [Escherichia coli CFT073]
811_spades_megahit.gam.fasta	PairedContig_180	15819	16544	+	fimC	1-726/726	===============	0/0	100.00	98.76	vfdb	NP_757243	(fimC) Chaperone protein fimC precursor [Type 1 fimbriae (VF0221)] [Escherichia coli CFT073]
811_spades_megahit.gam.fasta	PairedContig_180	16611	19247	+	fimD	1-2637/2637	===============	0/0	100.00	1999-01-01	vfdb	NP_757244	(fimD) Outer membrane usher protein fimD precursor [Type 1 fimbriae (VF0221)] [Escherichia coli CFT073]
811_spades_megahit.gam.fasta	PairedContig_180	19254	19787	+	fimF	1-534/534	===============	0/0	100.00	97.38	vfdb	NP_757245	(fimF) FimF protein precursor [Type 1 fimbriae (VF0221)] [Escherichia coli CFT073]
811_spades_megahit.gam.fasta	PairedContig_180	19800	20303	+	fimG	1-504/504	===============	0/0	100.00	1999-01-01	vfdb	NP_757247	(fimG) FimG protein precursor [Type 1 fimbriae (VF0221)] [Escherichia coli CFT073]
811_spades_megahit.gam.fasta	PairedContig_180	20314	21225	+	fimH	1-912/912	===============	0/0	100.00	97.59	vfdb	NP_757248	(fimH) FimH protein precursor [Type 1 fimbriae (VF0221)] [Escherichia coli CFT073]
811_spades_megahit.gam.fasta	PairedContig_2155	436	1269	-	csgG	1-834/834	===============	0/0	100.00	83.33	vfdb	NP_460110	(csgG) curli production assembly/transport protein CsgG [Agf (VF0103)] [Salmonella enterica subsp. enterica serovar Typhimurium str. LT2]
811_spades_megahit.gam.fasta	PairedContig_2155	1296	1712	-	csgF	1-417/417	========/======	2025-03-08	1999-04-01	81.00	vfdb	NP_460111	(csgF) curli production assembly/transport protein CsgF [Agf (VF0103)] [Salmonella enterica subsp. enterica serovar Typhimurium str. LT2]
811_spades_megahit.gam.fasta	PairedContig_2155	2131	2781	-	csgD	1-651/651	===============	0/0	100.00	81.41	vfdb	NP_460113	(csgD) DNA-binding transcriptional regulator CsgD [curli fibers/thin aggregative fimbriae (AGF) (AI094)] [Salmonella enterica subsp. enterica serovar Typhimurium str. LT2]
811_spades_megahit.gam.fasta	PairedContig_2155	3536	3991	+	csgB	1-456/456	========/======	2025-02-02	99.78	83.59	vfdb	NP_460114	(csgB) minor curlin subunit precursor curli nucleator protein CsgB [Agf (VF0103)] [Salmonella enterica subsp. enterica serovar Typhimurium str. LT2]
811_spades_megahit.gam.fasta	PairedContig_2167	1099	3081	+	shuA	1-1983/1983	===============	0/0	100.00	98.54	vfdb	YP_405019	(shuA) outer membrane heme/hemoglobin receptor ShuA [Shu (VF0256)] [Shigella dysenteriae Sd197]
811_spades_megahit.gam.fasta	PairedContig_2183	250	1571	-	iucD	1-1323/1338	========/======	2025-01-01	98.80	95.99	vfdb	NP_709457	(iucD) aerobactin synthesis protein IucC lysine 6-monooxygenase [Aerobactin (VF0123)] [Shigella flexneri 2a str. 301]
811_spades_megahit.gam.fasta	PairedContig_2184	381	950	-	espY2	1-570/570	===============	0/0	100.00	94.39	vfdb	NP_285765	(espY2) Type III secretion system effector EspY2 [LEE encoded T3SS (SS020)] [Escherichia coli O157:H7 str. EDL933]
811_spades_megahit.gam.fasta	PairedContig_2190	1	1573	+	kpsD	105-1677/1677	===============	0/0	93.80	98.22	vfdb	AAA21682	(kpsD) KpsD [K1 capsule (VF0239)] [Escherichia coli O18:K1:H7 str. RS218]
811_spades_megahit.gam.fasta	PairedContig_229	155	925	-	entD	1-771/771	===============	0/0	100.00	92.48	vfdb	NP_752599	(entD) phosphopantetheinyl transferase component of enterobactin synthase multienzyme complex [Enterobactin (VF0228)] [Escherichia coli CFT073]
811_spades_megahit.gam.fasta	PairedContig_2497	859	2430	-	espY3	1-1572/1572	===============	0/0	100.00	95.48	vfdb	NP_286160	(espY3) Type III secretion system effector EspY3 [LEE encoded T3SS (SS020)] [Escherichia coli O157:H7 str. EDL933]
811_spades_megahit.gam.fasta	PairedContig_2591	96	2282	-	espL4	1-2187/2187	===============	0/0	100.00	96.57	vfdb	NP_290644	(espL4) Type III secretion system effector EspL4 [LEE encoded T3SS (SS020)] [Escherichia coli O157:H7 str. EDL933]
811_spades_megahit.gam.fasta	PairedContig_2595	858	2438	-	espX4	1-1581/1581	===============	0/0	100.00	1996-08-01	vfdb	NP_290672	(espX4) Type III secretion system effector EspX4 [LEE encoded T3SS (SS020)] [Escherichia coli O157:H7 str. EDL933]
811_spades_megahit.gam.fasta	PairedContig_2740	5223	7631	+	espY4	1-2409/2409	===============	0/0	100.00	1996-10-01	vfdb	NP_290352	(espY4) Type III secretion system effector EspY4 [LEE encoded T3SS (SS020)] [Escherichia coli O157:H7 str. EDL933]
811_spades_megahit.gam.fasta	PairedContig_2753	1145	1975	+	gspC	1-831/831	===============	0/0	100.00	1995-07-01	vfdb	YP_404599	(gspC) general secretion pathway protein C [T2SS (VF0333)] [Shigella dysenteriae Sd197]
811_spades_megahit.gam.fasta	PairedContig_2756	994	2286	-	espX5	1-1293/1293	===============	0/0	100.00	95.90	vfdb	NP_290699	(espX5) Type III secretion system effector EspX5 [LEE encoded T3SS (SS020)] [Escherichia coli O157:H7 str. EDL933]
811_spades_megahit.gam.fasta	PairedContig_2936	841	1592	-	espY1	1-753/753	========/======	2025-01-01	99.87	95.75	vfdb	NP_285753	(espY1) Type III secretion system effector EspY1 [LEE encoded T3SS (SS020)] [Escherichia coli O157:H7 str. EDL933]
811_spades_megahit.gam.fasta	PairedContig_3004	1	898	+	shuS	132-1029/1029	.==============	0/0	87.27	96.21	vfdb	YP_405020	(shuS) heme/hemoglobin transport protein ShuS [Shu (VF0256)] [Shigella dysenteriae Sd197]
811_spades_megahit.gam.fasta	PairedContig_3093	1302	2078	+	kpsM	1-777/777	===============	0/0	100.00	95.37	vfdb	AAA24046	(kpsM) KpsM [K1 capsule (VF0239)] [Escherichia coli O18:K1:H7 str. RS218]
811_spades_megahit.gam.fasta	PairedContig_3135	788	904	+	astA	1-117/117	===============	0/0	100.00	100.00	vfdb	BAA94855	(astA) heat-stable enterotoxin 1 [EAST1 (VF0216)] [Escherichia coli O44:H18 042]
811_spades_megahit.gam.fasta	PairedContig_527	1837	3735	-	espL1	1-1899/1899	===============	0/0	100.00	96.21	vfdb	NP_288154	(espL1) Type III secretion system effector espL1 [LEE encoded T3SS (SS020)] [Escherichia coli O157:H7 str. EDL933]
811_spades_megahit.gam.fasta	PairedContig_717	126	656	-	gspH	1-531/531	===============	0/0	100.00	1995-10-01	vfdb	YP_404604	(gspH) general secretion pathway protein H [T2SS (VF0333)] [Shigella dysenteriae Sd197]
811_spades_megahit.gam.fasta	PairedContig_717	693	1148	-	gspG	1-456/456	===============	0/0	100.00	96.27	vfdb	YP_404603	(gspG) general secretion pathway protein G [T2SS (VF0333)] [Shigella dysenteriae Sd197]
811_spades_megahit.gam.fasta	PairedContig_784	959	2011	-	ompA	1-1041/1041	========/======	2025-01-12	100.00	95.25	vfdb	AAF37887	(ompA) outer membrane protein A [OmpA (VF0236)] [Escherichia coli O18:K1:H7 str. RS218]
830_spades_megahit.gam.fasta	PairedContig_1228	130	585	+	gspG	1-456/456	===============	0/0	100.00	95.61	vfdb	YP_404603	(gspG) general secretion pathway protein G [T2SS (VF0333)] [Shigella dysenteriae Sd197]
830_spades_megahit.gam.fasta	PairedContig_1228	622	1067	+	gspH	1-446/531	=============..	0/0	83.99	95.96	vfdb	YP_404604	(gspH) general secretion pathway protein H [T2SS (VF0333)] [Shigella dysenteriae Sd197]
830_spades_megahit.gam.fasta	PairedContig_1549	443	1399	+	iroE	1-957/957	===============	0/0	100.00	99.48	vfdb	NP_753165	(iroE) esterase [Salmochelin (IA013)] [Escherichia coli CFT073]
830_spades_megahit.gam.fasta	PairedContig_200	1533	1988	-	csgB	1-456/456	========/======	2025-02-02	99.78	83.81	vfdb	NP_460114	(csgB) minor curlin subunit precursor curli nucleator protein CsgB [Agf (VF0103)] [Salmonella enterica subsp. enterica serovar Typhimurium str. LT2]
830_spades_megahit.gam.fasta	PairedContig_200	2742	3392	+	csgD	1-651/651	===============	0/0	100.00	1981-11-01	vfdb	NP_460113	(csgD) DNA-binding transcriptional regulator CsgD [curli fibers/thin aggregative fimbriae (AGF) (AI094)] [Salmonella enterica subsp. enterica serovar Typhimurium str. LT2]
830_spades_megahit.gam.fasta	PairedContig_200	3811	4227	+	csgF	1-417/417	========/======	2025-03-08	1999-04-01	81.23	vfdb	NP_460111	(csgF) curli production assembly/transport protein CsgF [Agf (VF0103)] [Salmonella enterica subsp. enterica serovar Typhimurium str. LT2]
830_spades_megahit.gam.fasta	PairedContig_200	4254	5087	+	csgG	1-834/834	===============	0/0	100.00	1983-09-01	vfdb	NP_460110	(csgG) curli production assembly/transport protein CsgG [Agf (VF0103)] [Salmonella enterica subsp. enterica serovar Typhimurium str. LT2]
830_spades_megahit.gam.fasta	PairedContig_2037	5066	6106	+	ompA	1-1041/1041	===============	0/0	100.00	1998-08-01	vfdb	AAF37887	(ompA) outer membrane protein A [OmpA (VF0236)] [Escherichia coli O18:K1:H7 str. RS218]
830_spades_megahit.gam.fasta	PairedContig_2044	2434	3726	+	espX5	1-1293/1293	===============	0/0	100.00	95.98	vfdb	NP_290699	(espX5) Type III secretion system effector EspX5 [LEE encoded T3SS (SS020)] [Escherichia coli O157:H7 str. EDL933]
830_spades_megahit.gam.fasta	PairedContig_2056	983	2038	-	espR1	198-1253/1260	..=============	0/0	83.81	1994-03-01	vfdb	NP_287686	(espR1) Type III secretion system effector espR1 [LEE encoded T3SS (SS020)] [Escherichia coli O157:H7 str. EDL933]
830_spades_megahit.gam.fasta	PairedContig_2239	1512	3380	-	espL1	1-1899/1899	========/======	2/30	98.42	95.26	vfdb	NP_288154	(espL1) Type III secretion system effector espL1 [LEE encoded T3SS (SS020)] [Escherichia coli O157:H7 str. EDL933]
830_spades_megahit.gam.fasta	PairedContig_2372	5630	6220	+	ykgK/ecpR	1-591/591	===============	0/0	100.00	97.63	vfdb	NP_286011	(ykgK/ecpR) regulator protein EcpR [ECP (VF0404)] [Escherichia coli O157:H7 str. EDL933]
830_spades_megahit.gam.fasta	PairedContig_2372	6295	6882	+	yagZ/ecpA	1-588/588	===============	0/0	100.00	99.15	vfdb	NP_286010	(yagZ/ecpA) E. coli common pilus structural subunit EcpA [ECP (VF0404)] [Escherichia coli O157:H7 str. EDL933]
830_spades_megahit.gam.fasta	PairedContig_360	877	2457	-	espX4	1-1581/1581	========/======	2025-02-02	99.94	92.98	vfdb	NP_290672	(espX4) Type III secretion system effector EspX4 [LEE encoded T3SS (SS020)] [Escherichia coli O157:H7 str. EDL933]
830_spades_megahit.gam.fasta	PairedContig_542	7789	8391	+	fimB	1-603/603	===============	0/0	100.00	97.68	vfdb	NP_757239	(fimB) Type 1 fimbriae Regulatory protein fimB [Type 1 fimbriae (VF0221)] [Escherichia coli CFT073]
830_spades_megahit.gam.fasta	PairedContig_542	8868	9462	+	fimE	1-595/597	===============	0/0	99.66	99.16	vfdb	NP_757240	(fimE) Type 1 fimbriae Regulatory protein fimE [Type 1 fimbriae (VF0221)] [Escherichia coli CFT073]
830_spades_megahit.gam.fasta	PairedContig_542	9888	10499	+	fimA	1-606/606	========/======	2025-01-06	100.00	88.40	vfdb	NP_757241	(fimA) Type-1 fimbrial protein A chain precursor [Type 1 fimbriae (VF0221)] [Escherichia coli CFT073]
830_spades_megahit.gam.fasta	PairedContig_542	10564	11103	+	fimI	1-540/540	===============	0/0	100.00	98.70	vfdb	NP_757242	(fimI) Fimbrin-like protein fimI precursor [Type 1 fimbriae (VF0221)] [Escherichia coli CFT073]
830_spades_megahit.gam.fasta	PairedContig_542	11140	11865	+	fimC	1-726/726	===============	0/0	100.00	98.62	vfdb	NP_757243	(fimC) Chaperone protein fimC precursor [Type 1 fimbriae (VF0221)] [Escherichia coli CFT073]
830_spades_megahit.gam.fasta	PairedContig_542	11932	14568	+	fimD	1-2637/2637	===============	0/0	100.00	98.44	vfdb	NP_757244	(fimD) Outer membrane usher protein fimD precursor [Type 1 fimbriae (VF0221)] [Escherichia coli CFT073]
830_spades_megahit.gam.fasta	PairedContig_542	14575	15108	+	fimF	1-534/534	===============	0/0	100.00	97.57	vfdb	NP_757245	(fimF) FimF protein precursor [Type 1 fimbriae (VF0221)] [Escherichia coli CFT073]
830_spades_megahit.gam.fasta	PairedContig_542	15121	15624	+	fimG	1-504/504	===============	0/0	100.00	1998-02-01	vfdb	NP_757247	(fimG) FimG protein precursor [Type 1 fimbriae (VF0221)] [Escherichia coli CFT073]
830_spades_megahit.gam.fasta	PairedContig_542	15635	16546	+	fimH	1-912/912	===============	0/0	100.00	97.26	vfdb	NP_757248	(fimH) FimH protein precursor [Type 1 fimbriae (VF0221)] [Escherichia coli CFT073]
830_spades_megahit.gam.fasta	PairedContig_558	40	462	+	gspM	1-423/423	===============	0/0	100.00	93.85	vfdb	YP_404609	(gspM) general secretion pathway protein M [T2SS (VF0333)] [Shigella dysenteriae Sd197]
830_spades_megahit.gam.fasta	PairedContig_621	5712	7133	-	espX1	1-1422/1422	===============	0/0	100.00	94.80	vfdb	NP_285716	(espX1) Type III secretion system effector EspX1 [LEE encoded T3SS (SS020)] [Escherichia coli O157:H7 str. EDL933]
830_spades_megahit.gam.fasta	PairedContig_636	1166	1996	+	gspC	1-831/831	===============	0/0	100.00	95.19	vfdb	YP_404599	(gspC) general secretion pathway protein C [T2SS (VF0333)] [Shigella dysenteriae Sd197]
830_spades_megahit.gam.fasta	PairedContig_970	25	977	-	iroB	1-953/1164	=============..	0/0	81.87	98.22	vfdb	NP_753168	(iroB) glucosyltransferase IroB [Salmochelin (IA013)] [Escherichia coli CFT073]
832_spades_megahit.gam.fasta	PairedContig_1009	1	523	-	fimI	1-523/540	===============	0/0	96.85	95.98	vfdb	NP_757242	(fimI) Fimbrin-like protein fimI precursor [Type 1 fimbriae (VF0221)] [Escherichia coli CFT073]
832_spades_megahit.gam.fasta	PairedContig_1530	93	465	-	csgB	84-456/456	..======/======	2025-02-02	81.58	82.89	vfdb	NP_460114	(csgB) minor curlin subunit precursor curli nucleator protein CsgB [Agf (VF0103)] [Salmonella enterica subsp. enterica serovar Typhimurium str. LT2]
832_spades_megahit.gam.fasta	PairedContig_174	381	988	+	csgD	1-608/651	===============	0/0	93.39	81.25	vfdb	NP_460113	(csgD) DNA-binding transcriptional regulator CsgD [curli fibers/thin aggregative fimbriae (AGF) (AI094)] [Salmonella enterica subsp. enterica serovar Typhimurium str. LT2]
911_spades_megahit.gam.fasta	PairedContig_1046	180	1501	-	iucD	1-1323/1338	========/======	2025-01-01	98.80	96.30	vfdb	NP_755499	(iucD) L-lysine 6-monooxygenase IucD [Aerobactin (VF0229)] [Escherichia coli CFT073]
911_spades_megahit.gam.fasta	PairedContig_1339	1187	2608	+	espX1	1-1422/1422	===============	0/0	100.00	94.73	vfdb	NP_285716	(espX1) Type III secretion system effector EspX1 [LEE encoded T3SS (SS020)] [Escherichia coli O157:H7 str. EDL933]
911_spades_megahit.gam.fasta	PairedContig_1343	253	1164	-	fimH	1-912/912	===============	0/0	100.00	97.48	vfdb	NP_757248	(fimH) FimH protein precursor [Type 1 fimbriae (VF0221)] [Escherichia coli CFT073]
911_spades_megahit.gam.fasta	PairedContig_1343	1175	1678	-	fimG	1-504/504	===============	0/0	100.00	97.82	vfdb	NP_757247	(fimG) FimG protein precursor [Type 1 fimbriae (VF0221)] [Escherichia coli CFT073]
911_spades_megahit.gam.fasta	PairedContig_1343	1691	2224	-	fimF	1-534/534	===============	0/0	100.00	96.63	vfdb	NP_757245	(fimF) FimF protein precursor [Type 1 fimbriae (VF0221)] [Escherichia coli CFT073]
911_spades_megahit.gam.fasta	PairedContig_1344	990	1592	+	fimB	1-603/603	===============	0/0	100.00	97.84	vfdb	NP_757239	(fimB) Type 1 fimbriae Regulatory protein fimB [Type 1 fimbriae (VF0221)] [Escherichia coli CFT073]
911_spades_megahit.gam.fasta	PairedContig_1344	2070	2666	+	fimE	1-597/597	===============	0/0	100.00	98.66	vfdb	NP_757240	(fimE) Type 1 fimbriae Regulatory protein fimE [Type 1 fimbriae (VF0221)] [Escherichia coli CFT073]
911_spades_megahit.gam.fasta	PairedContig_1344	3090	3695	+	fimA	1-606/606	===============	0/0	100.00	1990-10-01	vfdb	NP_757241	(fimA) Type-1 fimbrial protein A chain precursor [Type 1 fimbriae (VF0221)] [Escherichia coli CFT073]
911_spades_megahit.gam.fasta	PairedContig_1344	3760	4299	+	fimI	1-540/540	===============	0/0	100.00	98.70	vfdb	NP_757242	(fimI) Fimbrin-like protein fimI precursor [Type 1 fimbriae (VF0221)] [Escherichia coli CFT073]
911_spades_megahit.gam.fasta	PairedContig_1344	4336	5061	+	fimC	1-726/726	===============	0/0	100.00	98.21	vfdb	NP_757243	(fimC) Chaperone protein fimC precursor [Type 1 fimbriae (VF0221)] [Escherichia coli CFT073]
911_spades_megahit.gam.fasta	PairedContig_1396	1	493	-	shuX	1-493/495	===============	0/0	99.60	96.55	vfdb	YP_405016	(shuX) shu locus protein ShuX [Shu (VF0256)] [Shigella dysenteriae Sd197]
911_spades_megahit.gam.fasta	PairedContig_1521	2	1175	+	aslA	256-1428/1428	..======/======	2025-01-01	82.14	96.17	vfdb	AAG10151	(aslA) putative arylsulfatase [AslA (VF0238)] [Escherichia coli O18:K1:H7 str. RS218]
911_spades_megahit.gam.fasta	PairedContig_1724	152	1059	-	shuS	122-1029/1029	.==============	0/0	88.24	97.91	vfdb	YP_405020	(shuS) heme/hemoglobin transport protein ShuS [Shu (VF0256)] [Shigella dysenteriae Sd197]
911_spades_megahit.gam.fasta	PairedContig_1920	451	1284	-	csgG	1-834/834	===============	0/0	100.00	83.33	vfdb	NP_460110	(csgG) curli production assembly/transport protein CsgG [Agf (VF0103)] [Salmonella enterica subsp. enterica serovar Typhimurium str. LT2]
911_spades_megahit.gam.fasta	PairedContig_1920	1311	1727	-	csgF	1-417/417	========/======	2025-03-08	1999-04-01	81.23	vfdb	NP_460111	(csgF) curli production assembly/transport protein CsgF [Agf (VF0103)] [Salmonella enterica subsp. enterica serovar Typhimurium str. LT2]
911_spades_megahit.gam.fasta	PairedContig_1920	2146	2796	-	csgD	1-651/651	===============	0/0	100.00	1981-11-01	vfdb	NP_460113	(csgD) DNA-binding transcriptional regulator CsgD [curli fibers/thin aggregative fimbriae (AGF) (AI094)] [Salmonella enterica subsp. enterica serovar Typhimurium str. LT2]
911_spades_megahit.gam.fasta	PairedContig_1920	3550	4005	+	csgB	1-456/456	========/======	2025-02-02	99.78	83.81	vfdb	NP_460114	(csgB) minor curlin subunit precursor curli nucleator protein CsgB [Agf (VF0103)] [Salmonella enterica subsp. enterica serovar Typhimurium str. LT2]
911_spades_megahit.gam.fasta	PairedContig_1932	171	2153	-	shuA	1-1983/1983	===============	0/0	100.00	98.64	vfdb	YP_405019	(shuA) outer membrane heme/hemoglobin receptor ShuA [Shu (VF0256)] [Shigella dysenteriae Sd197]
911_spades_megahit.gam.fasta	PairedContig_2061	862	1917	+	espR1	198-1253/1260	..=============	0/0	83.81	94.22	vfdb	NP_287686	(espR1) Type III secretion system effector espR1 [LEE encoded T3SS (SS020)] [Escherichia coli O157:H7 str. EDL933]
911_spades_megahit.gam.fasta	PairedContig_2078	725	2017	+	espX5	1-1293/1293	===============	0/0	100.00	95.59	vfdb	NP_290699	(espX5) Type III secretion system effector EspX5 [LEE encoded T3SS (SS020)] [Escherichia coli O157:H7 str. EDL933]
911_spades_megahit.gam.fasta	PairedContig_2506	102	902	-	chuV	1-801/801	===============	0/0	100.00	98.38	vfdb	NP_756180	(chuV) ATP-binding hydrophilic protein ChuV [Chu (VF0227)] [Escherichia coli CFT073]
911_spades_megahit.gam.fasta	PairedContig_2551	38	780	-	entD	29-771/771	===============	0/0	96.37	92.73	vfdb	NP_752599	(entD) phosphopantetheinyl transferase component of enterobactin synthase multienzyme complex [Enterobactin (VF0228)] [Escherichia coli CFT073]
911_spades_megahit.gam.fasta	PairedContig_257	1	1760	+	iroN	419-2178/2178	..=============	0/0	80.81	1999-03-01	vfdb	NP_753164	(iroN) salmochelin receptor IroN [IroN (VF0230)] [Escherichia coli CFT073]
911_spades_megahit.gam.fasta	PairedContig_26	444	1031	-	yagZ/ecpA	1-588/588	===============	0/0	100.00	99.49	vfdb	NP_286010	(yagZ/ecpA) E. coli common pilus structural subunit EcpA [ECP (VF0404)] [Escherichia coli O157:H7 str. EDL933]
911_spades_megahit.gam.fasta	PairedContig_26	1106	1696	-	ykgK/ecpR	1-591/591	===============	0/0	100.00	97.80	vfdb	NP_286011	(ykgK/ecpR) regulator protein EcpR [ECP (VF0404)] [Escherichia coli O157:H7 str. EDL933]
911_spades_megahit.gam.fasta	PairedContig_2620	3056	7186	+	vat	1-4131/4131	===============	0/0	100.00	100.00	vfdb	NP_752330	(vat) Haemoglobin protease [Tsh (VF0233)] [Escherichia coli CFT073]
911_spades_megahit.gam.fasta	PairedContig_583	433	2013	+	espX4	1-1581/1581	========/======	2025-02-02	99.94	92.98	vfdb	NP_290672	(espX4) Type III secretion system effector EspX4 [LEE encoded T3SS (SS020)] [Escherichia coli O157:H7 str. EDL933]
911_spades_megahit.gam.fasta	PairedContig_837	237	692	-	gspG	1-456/456	===============	0/0	100.00	98.25	vfdb	YP_404603	(gspG) general secretion pathway protein G [T2SS (VF0333)] [Shigella dysenteriae Sd197]
916_spades_megahit.gam.fasta	PairedContig_1555	261	800	+	fimI	1-540/540	===============	0/0	100.00	98.70	vfdb	NP_757242	(fimI) Fimbrin-like protein fimI precursor [Type 1 fimbriae (VF0221)] [Escherichia coli CFT073]
916_spades_megahit.gam.fasta	PairedContig_1555	837	1562	+	fimC	1-726/726	===============	0/0	100.00	98.21	vfdb	NP_757243	(fimC) Chaperone protein fimC precursor [Type 1 fimbriae (VF0221)] [Escherichia coli CFT073]
916_spades_megahit.gam.fasta	PairedContig_1555	1629	4265	+	fimD	1-2637/2637	===============	0/0	100.00	98.75	vfdb	NP_757244	(fimD) Outer membrane usher protein fimD precursor [Type 1 fimbriae (VF0221)] [Escherichia coli CFT073]
916_spades_megahit.gam.fasta	PairedContig_1555	4272	4805	+	fimF	1-534/534	===============	0/0	100.00	96.63	vfdb	NP_757245	(fimF) FimF protein precursor [Type 1 fimbriae (VF0221)] [Escherichia coli CFT073]
916_spades_megahit.gam.fasta	PairedContig_1555	4818	5321	+	fimG	1-504/504	===============	0/0	100.00	97.82	vfdb	NP_757247	(fimG) FimG protein precursor [Type 1 fimbriae (VF0221)] [Escherichia coli CFT073]
916_spades_megahit.gam.fasta	PairedContig_1555	5332	6243	+	fimH	1-912/912	===============	0/0	100.00	97.48	vfdb	NP_757248	(fimH) FimH protein precursor [Type 1 fimbriae (VF0221)] [Escherichia coli CFT073]
916_spades_megahit.gam.fasta	PairedContig_2100	2075	2828	-	yagV/ecpE	1-754/756	===============	0/0	99.74	96.68	vfdb	NP_286006	(yagV/ecpE) E. coli common pilus chaperone EcpE [ECP (VF0404)] [Escherichia coli O157:H7 str. EDL933]
916_spades_megahit.gam.fasta	PairedContig_2116	251	841	+	ykgK/ecpR	1-591/591	===============	0/0	100.00	97.63	vfdb	NP_286011	(ykgK/ecpR) regulator protein EcpR [ECP (VF0404)] [Escherichia coli O157:H7 str. EDL933]
916_spades_megahit.gam.fasta	PairedContig_2116	916	1503	+	yagZ/ecpA	1-588/588	===============	0/0	100.00	99.15	vfdb	NP_286010	(yagZ/ecpA) E. coli common pilus structural subunit EcpA [ECP (VF0404)] [Escherichia coli O157:H7 str. EDL933]
916_spades_megahit.gam.fasta	PairedContig_2302	5733	7154	-	espX1	1-1422/1422	===============	0/0	100.00	94.73	vfdb	NP_285716	(espX1) Type III secretion system effector EspX1 [LEE encoded T3SS (SS020)] [Escherichia coli O157:H7 str. EDL933]
916_spades_megahit.gam.fasta	PairedContig_2307	904	1959	+	espR1	198-1253/1260	..=============	0/0	83.81	94.22	vfdb	NP_287686	(espR1) Type III secretion system effector espR1 [LEE encoded T3SS (SS020)] [Escherichia coli O157:H7 str. EDL933]
916_spades_megahit.gam.fasta	PairedContig_2592	1531	1986	-	csgB	1-456/456	========/======	2025-02-02	99.78	83.81	vfdb	NP_460114	(csgB) minor curlin subunit precursor curli nucleator protein CsgB [Agf (VF0103)] [Salmonella enterica subsp. enterica serovar Typhimurium str. LT2]
916_spades_megahit.gam.fasta	PairedContig_2592	2740	3390	+	csgD	1-651/651	===============	0/0	100.00	1981-11-01	vfdb	NP_460113	(csgD) DNA-binding transcriptional regulator CsgD [curli fibers/thin aggregative fimbriae (AGF) (AI094)] [Salmonella enterica subsp. enterica serovar Typhimurium str. LT2]
916_spades_megahit.gam.fasta	PairedContig_2592	3809	4225	+	csgF	1-417/417	========/======	2025-03-08	1999-04-01	81.23	vfdb	NP_460111	(csgF) curli production assembly/transport protein CsgF [Agf (VF0103)] [Salmonella enterica subsp. enterica serovar Typhimurium str. LT2]
916_spades_megahit.gam.fasta	PairedContig_2592	4252	5085	+	csgG	1-834/834	===============	0/0	100.00	82.97	vfdb	NP_460110	(csgG) curli production assembly/transport protein CsgG [Agf (VF0103)] [Salmonella enterica subsp. enterica serovar Typhimurium str. LT2]
916_spades_megahit.gam.fasta	PairedContig_2600	434	2014	+	espX4	1-1581/1581	========/======	2025-02-02	99.94	92.98	vfdb	NP_290672	(espX4) Type III secretion system effector EspX4 [LEE encoded T3SS (SS020)] [Escherichia coli O157:H7 str. EDL933]
916_spades_megahit.gam.fasta	PairedContig_453	1820	2635	-	fepC	1-816/816	===============	0/0	100.00	1997-06-01	vfdb	NP_752606	(fepC) ferrienterobactin ABC transporter ATPase [Enterobactin (VF0228)] [Escherichia coli CFT073]
916_spades_megahit.gam.fasta	PairedContig_461	247	1539	+	espX5	1-1293/1293	===============	0/0	100.00	95.59	vfdb	NP_290699	(espX5) Type III secretion system effector EspX5 [LEE encoded T3SS (SS020)] [Escherichia coli O157:H7 str. EDL933]
916_spades_megahit.gam.fasta	PairedContig_823	902	1498	-	fimE	1-597/597	===============	0/0	100.00	98.66	vfdb	NP_757240	(fimE) Type 1 fimbriae Regulatory protein fimE [Type 1 fimbriae (VF0221)] [Escherichia coli CFT073]
916_spades_megahit.gam.fasta	PairedContig_823	1976	2578	-	fimB	1-603/603	===============	0/0	100.00	97.84	vfdb	NP_757239	(fimB) Type 1 fimbriae Regulatory protein fimB [Type 1 fimbriae (VF0221)] [Escherichia coli CFT073]
916_spades_megahit.gam.fasta	PairedContig_901	1493	3391	-	espL1	1-1899/1899	===============	0/0	100.00	94.89	vfdb	NP_288154	(espL1) Type III secretion system effector espL1 [LEE encoded T3SS (SS020)] [Escherichia coli O157:H7 str. EDL933]
928_spades_megahit.gam.fasta	PairedContig_1030	712	2004	+	espX5	1-1293/1293	===============	0/0	100.00	94.51	vfdb	NP_290699	(espX5) Type III secretion system effector EspX5 [LEE encoded T3SS (SS020)] [Escherichia coli O157:H7 str. EDL933]
928_spades_megahit.gam.fasta	PairedContig_1046	120	575	+	gspG	1-456/456	===============	0/0	100.00	95.17	vfdb	YP_404603	(gspG) general secretion pathway protein G [T2SS (VF0333)] [Shigella dysenteriae Sd197]
928_spades_megahit.gam.fasta	PairedContig_1046	612	1142	+	gspH	1-531/531	===============	0/0	100.00	94.92	vfdb	YP_404604	(gspH) general secretion pathway protein H [T2SS (VF0333)] [Shigella dysenteriae Sd197]
928_spades_megahit.gam.fasta	PairedContig_1156	883	2412	-	espY3	1-1572/1572	========/======	8/56	96.88	85.81	vfdb	NP_286160	(espY3) Type III secretion system effector EspY3 [LEE encoded T3SS (SS020)] [Escherichia coli O157:H7 str. EDL933]
928_spades_megahit.gam.fasta	PairedContig_1448	127	2313	-	espL4	1-2187/2187	===============	0/0	100.00	94.83	vfdb	NP_290644	(espL4) Type III secretion system effector EspL4 [LEE encoded T3SS (SS020)] [Escherichia coli O157:H7 str. EDL933]
928_spades_megahit.gam.fasta	PairedContig_1451	2229	2999	-	entD	1-771/771	===============	0/0	100.00	92.74	vfdb	NP_752599	(entD) phosphopantetheinyl transferase component of enterobactin synthase multienzyme complex [Enterobactin (VF0228)] [Escherichia coli CFT073]
928_spades_megahit.gam.fasta	PairedContig_1571	269	1261	+	chuU	1-993/993	===============	0/0	100.00	99.19	vfdb	NP_756179	(chuU) heme permease protein ChuU [Chu (VF0227)] [Escherichia coli CFT073]
928_spades_megahit.gam.fasta	PairedContig_1571	1228	2028	+	chuV	1-801/801	===============	0/0	100.00	99.00	vfdb	NP_756180	(chuV) ATP-binding hydrophilic protein ChuV [Chu (VF0227)] [Escherichia coli CFT073]
928_spades_megahit.gam.fasta	PairedContig_1572	960	2012	-	ompA	1-1041/1041	========/======	2025-01-12	100.00	1995-06-01	vfdb	AAF37887	(ompA) outer membrane protein A [OmpA (VF0236)] [Escherichia coli O18:K1:H7 str. RS218]
928_spades_megahit.gam.fasta	PairedContig_1580	94	2106	-	espX2	1-2013/2013	===============	0/0	100.00	95.48	vfdb	NP_286562	(espX2) Type III secretion system effector EspX2 [LEE encoded T3SS (SS020)] [Escherichia coli O157:H7 str. EDL933]
928_spades_megahit.gam.fasta	PairedContig_1632	726	1220	+	shuX	1-495/495	===============	0/0	100.00	97.58	vfdb	YP_405016	(shuX) shu locus protein ShuX [Shu (VF0256)] [Shigella dysenteriae Sd197]
928_spades_megahit.gam.fasta	PairedContig_1728	10924	12342	-	espX1	1-1419/1422	===============	0/0	99.79	82.81	vfdb	NP_285716	(espX1) Type III secretion system effector EspX1 [LEE encoded T3SS (SS020)] [Escherichia coli O157:H7 str. EDL933]
928_spades_megahit.gam.fasta	PairedContig_1731	1509	3407	-	espL1	1-1899/1899	===============	0/0	100.00	94.84	vfdb	NP_288154	(espL1) Type III secretion system effector espL1 [LEE encoded T3SS (SS020)] [Escherichia coli O157:H7 str. EDL933]
928_spades_megahit.gam.fasta	PairedContig_2012	3678	4927	+	espR1	1-1253/1260	========/======	2025-01-03	99.21	91.30	vfdb	NP_287686	(espR1) Type III secretion system effector espR1 [LEE encoded T3SS (SS020)] [Escherichia coli O157:H7 str. EDL933]
928_spades_megahit.gam.fasta	PairedContig_2305	271	1592	-	iucD	1-1323/1338	========/======	2025-01-01	98.80	95.99	vfdb	NP_709457	(iucD) aerobactin synthesis protein IucC lysine 6-monooxygenase [Aerobactin (VF0123)] [Shigella flexneri 2a str. 301]
928_spades_megahit.gam.fasta	PairedContig_2400	502	1087	-	yagZ/ecpA	1-586/588	===============	0/0	99.66	98.46	vfdb	NP_286010	(yagZ/ecpA) E. coli common pilus structural subunit EcpA [ECP (VF0404)] [Escherichia coli O157:H7 str. EDL933]
928_spades_megahit.gam.fasta	PairedContig_2400	1162	1752	-	ykgK/ecpR	1-591/591	===============	0/0	100.00	96.78	vfdb	NP_286011	(ykgK/ecpR) regulator protein EcpR [ECP (VF0404)] [Escherichia coli O157:H7 str. EDL933]
928_spades_megahit.gam.fasta	PairedContig_2402	6268	7166	-	chuS	131-1029/1029	.==============	0/0	87.37	96.66	vfdb	NP_756169	(chuS) heme oxygenase ChuS [Chu (VF0227)] [Escherichia coli CFT073]
928_spades_megahit.gam.fasta	PairedContig_2413	437	2017	+	espX4	1-1581/1581	===============	0/0	100.00	88.55	vfdb	NP_290672	(espX4) Type III secretion system effector EspX4 [LEE encoded T3SS (SS020)] [Escherichia coli O157:H7 str. EDL933]
928_spades_megahit.gam.fasta	PairedContig_2564	2045	4009	-	espX6	1-1935/2196	========/=====.	3/78	1987-02-01	88.19	vfdb	NP_290952	(espX6) Type III secretion system effector EspX6 [LEE encoded T3SS (SS020)] [Escherichia coli O157:H7 str. EDL933]
928_spades_megahit.gam.fasta	PairedContig_498	1544	1999	-	csgB	1-456/456	========/======	2025-02-02	99.78	83.81	vfdb	NP_460114	(csgB) minor curlin subunit precursor curli nucleator protein CsgB [Agf (VF0103)] [Salmonella enterica subsp. enterica serovar Typhimurium str. LT2]
928_spades_megahit.gam.fasta	PairedContig_498	2754	3404	+	csgD	1-651/651	===============	0/0	100.00	1981-11-01	vfdb	NP_460113	(csgD) DNA-binding transcriptional regulator CsgD [curli fibers/thin aggregative fimbriae (AGF) (AI094)] [Salmonella enterica subsp. enterica serovar Typhimurium str. LT2]
928_spades_megahit.gam.fasta	PairedContig_498	3823	4239	+	csgF	1-417/417	========/======	2025-03-08	1999-04-01	81.23	vfdb	NP_460111	(csgF) curli production assembly/transport protein CsgF [Agf (VF0103)] [Salmonella enterica subsp. enterica serovar Typhimurium str. LT2]
928_spades_megahit.gam.fasta	PairedContig_498	4266	5099	+	csgG	1-834/834	===============	0/0	100.00	1983-09-01	vfdb	NP_460110	(csgG) curli production assembly/transport protein CsgG [Agf (VF0103)] [Salmonella enterica subsp. enterica serovar Typhimurium str. LT2]
928_spades_megahit.gam.fasta	PairedContig_648	4513	5115	+	fimB	1-603/603	===============	0/0	100.00	97.35	vfdb	NP_757239	(fimB) Type 1 fimbriae Regulatory protein fimB [Type 1 fimbriae (VF0221)] [Escherichia coli CFT073]
928_spades_megahit.gam.fasta	PairedContig_648	5593	6182	+	fimE	1-590/597	===============	0/0	98.83	97.29	vfdb	NP_757240	(fimE) Type 1 fimbriae Regulatory protein fimE [Type 1 fimbriae (VF0221)] [Escherichia coli CFT073]
928_spades_megahit.gam.fasta	PairedContig_648	6612	7217	+	fimA	1-606/606	===============	0/0	100.00	1992-08-01	vfdb	NP_757241	(fimA) Type-1 fimbrial protein A chain precursor [Type 1 fimbriae (VF0221)] [Escherichia coli CFT073]
928_spades_megahit.gam.fasta	PairedContig_648	7282	7821	+	fimI	1-540/540	===============	0/0	100.00	97.41	vfdb	NP_757242	(fimI) Fimbrin-like protein fimI precursor [Type 1 fimbriae (VF0221)] [Escherichia coli CFT073]
928_spades_megahit.gam.fasta	PairedContig_648	7858	8583	+	fimC	1-726/726	===============	0/0	100.00	1997-11-01	vfdb	NP_757243	(fimC) Chaperone protein fimC precursor [Type 1 fimbriae (VF0221)] [Escherichia coli CFT073]
928_spades_megahit.gam.fasta	PairedContig_648	8650	11286	+	fimD	1-2637/2637	===============	0/0	100.00	97.16	vfdb	NP_757244	(fimD) Outer membrane usher protein fimD precursor [Type 1 fimbriae (VF0221)] [Escherichia coli CFT073]
928_spades_megahit.gam.fasta	PairedContig_648	11293	11826	+	fimF	1-534/534	===============	0/0	100.00	97.00	vfdb	NP_757245	(fimF) FimF protein precursor [Type 1 fimbriae (VF0221)] [Escherichia coli CFT073]
928_spades_megahit.gam.fasta	PairedContig_648	11839	12342	+	fimG	1-504/504	===============	0/0	100.00	98.21	vfdb	NP_757247	(fimG) FimG protein precursor [Type 1 fimbriae (VF0221)] [Escherichia coli CFT073]
928_spades_megahit.gam.fasta	PairedContig_648	12353	13264	+	fimH	1-912/912	===============	0/0	100.00	96.93	vfdb	NP_757248	(fimH) FimH protein precursor [Type 1 fimbriae (VF0221)] [Escherichia coli CFT073]
928_spades_megahit.gam.fasta	PairedContig_663	198	2180	-	shuA	1-1983/1983	===============	0/0	100.00	97.93	vfdb	YP_405019	(shuA) outer membrane heme/hemoglobin receptor ShuA [Shu (VF0256)] [Shigella dysenteriae Sd197]
928_spades_megahit.gam.fasta	PairedContig_791	1307	2083	+	kpsM	1-777/777	===============	0/0	100.00	1994-08-01	vfdb	AAA24046	(kpsM) KpsM [K1 capsule (VF0239)] [Escherichia coli O18:K1:H7 str. RS218]
1015_spades_megahit.gam.fasta	PairedContig_1046	13836	15512	+	kpsD	1-1677/1677	===============	0/0	100.00	99.34	vfdb	AAA21682	(kpsD) KpsD [K1 capsule (VF0239)] [Escherichia coli O18:K1:H7 str. RS218]
1015_spades_megahit.gam.fasta	PairedContig_1046	26174	26833	-	kpsT	1-660/660	===============	0/0	100.00	100.00	vfdb	AAA24047	(kpsT) KpsT [K1 capsule (VF0239)] [Escherichia coli O18:K1:H7 str. RS218]
1015_spades_megahit.gam.fasta	PairedContig_1046	26830	27606	-	kpsM	1-777/777	===============	0/0	100.00	99.87	vfdb	AAA24046	(kpsM) KpsM [K1 capsule (VF0239)] [Escherichia coli O18:K1:H7 str. RS218]
1015_spades_megahit.gam.fasta	PairedContig_1046	28666	29087	-	gspM	1-422/423	===============	0/0	99.76	93.36	vfdb	YP_404609	(gspM) general secretion pathway protein M [T2SS (VF0333)] [Shigella dysenteriae Sd197]
1015_spades_megahit.gam.fasta	PairedContig_122	55823	57844	-	fyuA	1-2022/2022	===============	0/0	100.00	99.70	vfdb	NP_405467	(fyuA) pesticin/yersiniabactin receptor protein [Yersiniabactin (VF0136)] [Yersinia pestis CO92]
1015_spades_megahit.gam.fasta	PairedContig_182	983	2145	-	iroB	1-1163/1164	===============	0/0	99.91	98.37	vfdb	NP_753168	(iroB) glucosyltransferase IroB [Salmochelin (IA013)] [Escherichia coli CFT073]
1015_spades_megahit.gam.fasta	PairedContig_185	408	1712	+	ybtS	1-1305/1305	===============	0/0	100.00	99.77	vfdb	NP_405477	(ybtS) salicylate synthase Irp9 [Yersiniabactin (VF0136)] [Yersinia pestis CO92]
1015_spades_megahit.gam.fasta	PairedContig_192	312	767	+	gspG	1-456/456	===============	0/0	100.00	95.61	vfdb	YP_404603	(gspG) general secretion pathway protein G [T2SS (VF0333)] [Shigella dysenteriae Sd197]
1015_spades_megahit.gam.fasta	PairedContig_192	804	1334	+	gspH	1-531/531	===============	0/0	100.00	92.84	vfdb	YP_404604	(gspH) general secretion pathway protein H [T2SS (VF0333)] [Shigella dysenteriae Sd197]
1015_spades_megahit.gam.fasta	PairedContig_192	1331	1702	+	gspI	1-372/372	===============	0/0	100.00	93.55	vfdb	YP_404605	(gspI) general secretion pathway protein I [T2SS (VF0333)] [Shigella dysenteriae Sd197]
1015_spades_megahit.gam.fasta	PairedContig_192	1735	2304	+	gspJ	1-570/570	===============	0/0	100.00	95.26	vfdb	YP_404606	(gspJ) general secretion pathway protein J [T2SS (VF0333)] [Shigella dysenteriae Sd197]
1015_spades_megahit.gam.fasta	PairedContig_234	8230	9258	-	chuS	1-1029/1029	===============	0/0	100.00	98.93	vfdb	NP_756169	(chuS) heme oxygenase ChuS [Chu (VF0227)] [Escherichia coli CFT073]
1015_spades_megahit.gam.fasta	PairedContig_234	9307	11253	-	chuA	1-1947/1947	===============	0/0	100.00	99.74	vfdb	NP_756170	(chuA) Outer membrane heme/hemoglobin receptor ChuA [Chu (VF0227)] [Escherichia coli CFT073]
1015_spades_megahit.gam.fasta	PairedContig_234	11895	12887	+	chuT	1-993/993	===============	0/0	100.00	99.70	vfdb	NP_756175	(chuT) periplasmic heme-binding protein ChuT [Chu (VF0227)] [Escherichia coli CFT073]
1015_spades_megahit.gam.fasta	PairedContig_234	12907	14244	+	chuW	1-1338/1338	===============	0/0	100.00	98.73	vfdb	NP_756176	(chuW) Putative oxygen independent coproporphyrinogen III oxidase [Chu (VF0227)] [Escherichia coli CFT073]
1015_spades_megahit.gam.fasta	PairedContig_234	14257	14751	+	shuX	1-495/495	===============	0/0	100.00	96.97	vfdb	YP_405016	(shuX) shu locus protein ShuX [Shu (VF0256)] [Shigella dysenteriae Sd197]
1015_spades_megahit.gam.fasta	PairedContig_281	913	2100	-	entC	1-1188/1188	===============	0/0	100.00	99.41	vfdb	NP_752611	(entC) isochorismate synthase 1 [Enterobactin (VF0228)] [Escherichia coli CFT073]
1015_spades_megahit.gam.fasta	PairedContig_319	216	1031	+	fepC	1-816/816	===============	0/0	100.00	100.00	vfdb	NP_752606	(fepC) ferrienterobactin ABC transporter ATPase [Enterobactin (VF0228)] [Escherichia coli CFT073]
1015_spades_megahit.gam.fasta	PairedContig_338	2929	4299	-	ibeA	1-1371/1371	========/======	2025-02-02	99.93	98.47	vfdb	AAF98391	(ibeA) invasion protein IbeA [Ibes (VF0237)] [Escherichia coli O18:K1:H7 str. RS218]
1015_spades_megahit.gam.fasta	PairedContig_341	11039	11839	-	chuV	1-801/801	===============	0/0	100.00	98.25	vfdb	NP_756180	(chuV) ATP-binding hydrophilic protein ChuV [Chu (VF0227)] [Escherichia coli CFT073]
1015_spades_megahit.gam.fasta	PairedContig_341	11806	12798	-	chuU	1-993/993	===============	0/0	100.00	99.40	vfdb	NP_756179	(chuU) heme permease protein ChuU [Chu (VF0227)] [Escherichia coli CFT073]
1015_spades_megahit.gam.fasta	PairedContig_349	786	1733	-	iucB	1-948/948	===============	0/0	100.00	95.36	vfdb	NP_755501	(iucB) aerobactin siderophore biosynthesis protein IucB [Aerobactin (VF0229)] [Escherichia coli CFT073]
1015_spades_megahit.gam.fasta	PairedContig_349	1734	3521	-	iucA	1-1788/1788	===============	0/0	100.00	1994-02-01	vfdb	NP_755502	(iucA) aerobactin siderophore biosynthesis protein IucD [Aerobactin (VF0229)] [Escherichia coli CFT073]
1015_spades_megahit.gam.fasta	PairedContig_405	51	1085	+	entS	217-1251/1251	..=============	0/0	82.73	1995-07-01	vfdb	NP_752609	(entS) enterobactin exporter iron-regulated [enterobactin (IA019)] [Escherichia coli CFT073]
1015_spades_megahit.gam.fasta	PairedContig_405	1089	1878	-	fepB	168-957/957	..=============	0/0	82.55	99.24	vfdb	NP_752610	(fepB) ferrienterobactin ABC transporter periplasmic binding protein [Enterobactin (VF0228)] [Escherichia coli CFT073]
1015_spades_megahit.gam.fasta	PairedContig_429	9427	10854	+	aslA	1-1428/1428	========/======	2025-02-02	99.93	98.25	vfdb	AAG10151	(aslA) putative arylsulfatase [AslA (VF0238)] [Escherichia coli O18:K1:H7 str. RS218]
1015_spades_megahit.gam.fasta	PairedContig_430	8197	8799	+	fimB	1-603/603	===============	0/0	100.00	99.17	vfdb	NP_757239	(fimB) Type 1 fimbriae Regulatory protein fimB [Type 1 fimbriae (VF0221)] [Escherichia coli CFT073]
1015_spades_megahit.gam.fasta	PairedContig_430	9277	9873	+	fimE	1-597/597	===============	0/0	100.00	99.50	vfdb	NP_757240	(fimE) Type 1 fimbriae Regulatory protein fimE [Type 1 fimbriae (VF0221)] [Escherichia coli CFT073]
1015_spades_megahit.gam.fasta	PairedContig_430	10297	10908	+	fimA	1-606/606	========/======	2025-01-06	100.00	1989-05-01	vfdb	NP_757241	(fimA) Type-1 fimbrial protein A chain precursor [Type 1 fimbriae (VF0221)] [Escherichia coli CFT073]
1015_spades_megahit.gam.fasta	PairedContig_430	10973	11512	+	fimI	1-540/540	===============	0/0	100.00	98.33	vfdb	NP_757242	(fimI) Fimbrin-like protein fimI precursor [Type 1 fimbriae (VF0221)] [Escherichia coli CFT073]
1015_spades_megahit.gam.fasta	PairedContig_430	11549	12274	+	fimC	1-726/726	===============	0/0	100.00	1999-04-01	vfdb	NP_757243	(fimC) Chaperone protein fimC precursor [Type 1 fimbriae (VF0221)] [Escherichia coli CFT073]
1015_spades_megahit.gam.fasta	PairedContig_430	12340	14976	+	fimD	1-2637/2637	===============	0/0	100.00	99.20	vfdb	NP_757244	(fimD) Outer membrane usher protein fimD precursor [Type 1 fimbriae (VF0221)] [Escherichia coli CFT073]
1015_spades_megahit.gam.fasta	PairedContig_430	14983	15516	+	fimF	1-534/534	===============	0/0	100.00	99.62	vfdb	NP_757245	(fimF) FimF protein precursor [Type 1 fimbriae (VF0221)] [Escherichia coli CFT073]
1015_spades_megahit.gam.fasta	PairedContig_430	15529	16032	+	fimG	1-504/504	===============	0/0	100.00	1999-01-01	vfdb	NP_757247	(fimG) FimG protein precursor [Type 1 fimbriae (VF0221)] [Escherichia coli CFT073]
1015_spades_megahit.gam.fasta	PairedContig_430	16043	16954	+	fimH	1-912/912	===============	0/0	100.00	99.23	vfdb	NP_757248	(fimH) FimH protein precursor [Type 1 fimbriae (VF0221)] [Escherichia coli CFT073]
1015_spades_megahit.gam.fasta	PairedContig_435	973	2294	+	iucD	1-1323/1338	========/======	2025-01-01	98.80	95.99	vfdb	NP_709457	(iucD) aerobactin synthesis protein IucC lysine 6-monooxygenase [Aerobactin (VF0123)] [Shigella flexneri 2a str. 301]
1015_spades_megahit.gam.fasta	PairedContig_435	2232	4533	+	iutA	1-2280/2280	========/======	2025-03-24	99.96	87.89	vfdb	NP_755498	(iutA) ferric aerobactin receptor precusor IutA [Aerobactin (VF0229)] [Escherichia coli CFT073]
1015_spades_megahit.gam.fasta	PairedContig_486	1728	2930	-	fes	1-1203/1203	===============	0/0	100.00	98.75	vfdb	NP_752602	(fes) enterobactin/ferric enterobactin esterase [enterobactin (IA019)] [Escherichia coli CFT073]
1015_spades_megahit.gam.fasta	PairedContig_486	3173	5413	+	fepA	1-2241/2241	===============	0/0	100.00	99.73	vfdb	NP_752600	(fepA) ferrienterobactin outer membrane transporter [Enterobactin (VF0228)] [Escherichia coli CFT073]
1015_spades_megahit.gam.fasta	PairedContig_486	5438	6208	+	entD	1-771/771	===============	0/0	100.00	100.00	vfdb	NP_752599	(entD) phosphopantetheinyl transferase component of enterobactin synthase multienzyme complex [Enterobactin (VF0228)] [Escherichia coli CFT073]
1015_spades_megahit.gam.fasta	PairedContig_6	599	2449	-	gspD	1-1836/1836	========/======	2025-01-15	100.00	94.44	vfdb	YP_404600	(gspD) general secretion pathway protein D [T2SS (VF0333)] [Shigella dysenteriae Sd197]
1015_spades_megahit.gam.fasta	PairedContig_6	2687	3517	-	gspC	1-831/831	===============	0/0	100.00	93.50	vfdb	YP_404599	(gspC) general secretion pathway protein C [T2SS (VF0333)] [Shigella dysenteriae Sd197]
1015_spades_megahit.gam.fasta	PairedContig_68	294	2819	+	yagX/ecpC	1-2526/2526	===============	0/0	100.00	97.62	vfdb	NP_286008	(yagX/ecpC) E. coli common pilus usher EcpC [ECP (VF0404)] [Escherichia coli O157:H7 str. EDL933]
1015_spades_megahit.gam.fasta	PairedContig_68	2809	4452	+	yagW/ecpD	1-1644/1644	===============	0/0	100.00	1999-09-01	vfdb	NP_286007	(yagW/ecpD) polymerized tip adhesin of ECP fibers [ECP (VF0404)] [Escherichia coli O157:H7 str. EDL933]
1015_spades_megahit.gam.fasta	PairedContig_68	4376	5129	+	yagV/ecpE	1-754/756	===============	0/0	99.74	98.41	vfdb	NP_286006	(yagV/ecpE) E. coli common pilus chaperone EcpE [ECP (VF0404)] [Escherichia coli O157:H7 str. EDL933]
1015_spades_megahit.gam.fasta	PairedContig_763	1	116	+	astA	2-117/117	===============	0/0	99.15	100.00	vfdb	BAA94855	(astA) heat-stable enterotoxin 1 [EAST1 (VF0216)] [Escherichia coli O44:H18 042]
1015_spades_megahit.gam.fasta	PairedContig_796	17032	21282	-	fdeC	1-4251/4251	===============	0/0	100.00	99.83	vfdb	YP_002390132	(fdeC) adhesin FdeC [FdeC (VF0506)] [Escherichia coli O45:K1:H7 str. S88]
1015_spades_megahit.gam.fasta	PairedContig_796	30545	31135	+	ykgK/ecpR	1-591/591	===============	0/0	100.00	99.32	vfdb	NP_286011	(ykgK/ecpR) regulator protein EcpR [ECP (VF0404)] [Escherichia coli O157:H7 str. EDL933]
1015_spades_megahit.gam.fasta	PairedContig_796	31210	31797	+	yagZ/ecpA	1-588/588	===============	0/0	100.00	98.47	vfdb	NP_286010	(yagZ/ecpA) E. coli common pilus structural subunit EcpA [ECP (VF0404)] [Escherichia coli O157:H7 str. EDL933]
1015_spades_megahit.gam.fasta	PairedContig_797	12579	13619	+	ompA	1-1041/1041	===============	0/0	100.00	99.71	vfdb	AAF37887	(ompA) outer membrane protein A [OmpA (VF0236)] [Escherichia coli O18:K1:H7 str. RS218]
1015_spades_megahit.gam.fasta	PairedContig_798	16786	17619	-	csgG	1-834/834	===============	0/0	100.00	82.73	vfdb	NP_460110	(csgG) curli production assembly/transport protein CsgG [Agf (VF0103)] [Salmonella enterica subsp. enterica serovar Typhimurium str. LT2]
1015_spades_megahit.gam.fasta	PairedContig_798	17646	18062	-	csgF	1-417/417	========/======	2025-03-08	1999-04-01	81.00	vfdb	NP_460111	(csgF) curli production assembly/transport protein CsgF [Agf (VF0103)] [Salmonella enterica subsp. enterica serovar Typhimurium str. LT2]
1015_spades_megahit.gam.fasta	PairedContig_798	18481	19131	-	csgD	1-651/651	===============	0/0	100.00	81.41	vfdb	NP_460113	(csgD) DNA-binding transcriptional regulator CsgD [curli fibers/thin aggregative fimbriae (AGF) (AI094)] [Salmonella enterica subsp. enterica serovar Typhimurium str. LT2]
1015_spades_megahit.gam.fasta	PairedContig_798	19884	20339	+	csgB	1-456/456	========/======	2025-02-02	99.78	1984-03-01	vfdb	NP_460114	(csgB) minor curlin subunit precursor curli nucleator protein CsgB [Agf (VF0103)] [Salmonella enterica subsp. enterica serovar Typhimurium str. LT2]
1015_spades_megahit.gam.fasta	PairedContig_84	467	1423	+	iroE	1-957/957	===============	0/0	100.00	99.48	vfdb	NP_753165	(iroE) esterase [Salmochelin (IA013)] [Escherichia coli CFT073]
1015_spades_megahit.gam.fasta	PairedContig_84	1468	3229	-	iroN	417-2178/2178	..=============	0/0	80.90	98.69	vfdb	NP_753164	(iroN) salmochelin receptor IroN [IroN (VF0230)] [Escherichia coli CFT073]
1015_spades_megahit.gam.fasta	PairedContig_91	569	1528	-	ybtA	1-960/960	===============	0/0	100.00	99.48	vfdb	NP_405473	(ybtA) transcriptional regulator YbtA [Yersiniabactin (VF0136)] [Yersinia pestis CO92]
1015_spades_megahit.gam.fasta	PairedContig_994	434	1291	-	entB	1-858/858	===============	0/0	100.00	99.65	vfdb	NP_752613	(entB) isochorismatase [Enterobactin (VF0228)] [Escherichia coli CFT073]
1131_spades_megahit.gam.fasta	PairedContig_0	53367	55266	+	espL1	1-1899/1899	========/======	2025-01-01	100.00	97.53	vfdb	NP_288154	(espL1) Type III secretion system effector espL1 [LEE encoded T3SS (SS020)] [Escherichia coli O157:H7 str. EDL933]
1131_spades_megahit.gam.fasta	PairedContig_1	115719	116141	-	gspM	1-423/423	===============	0/0	100.00	96.45	vfdb	YP_404609	(gspM) general secretion pathway protein M [T2SS (VF0333)] [Shigella dysenteriae Sd197]
1131_spades_megahit.gam.fasta	PairedContig_1	116257	117117	-	gspL	1-861/861	===============	0/0	100.00	97.44	vfdb	YP_404608	(gspL) general secretion pathway protein L [T2SS (VF0333)] [Shigella dysenteriae Sd197]
1131_spades_megahit.gam.fasta	PairedContig_1	117432	118409	-	gspK	1-978/978	===============	0/0	100.00	96.73	vfdb	YP_404607	(gspK) general secretion pathway protein K [T2SS (VF0333)] [Shigella dysenteriae Sd197]
1131_spades_megahit.gam.fasta	PairedContig_1	118406	118975	-	gspJ	1-570/570	===============	0/0	100.00	96.67	vfdb	YP_404606	(gspJ) general secretion pathway protein J [T2SS (VF0333)] [Shigella dysenteriae Sd197]
1131_spades_megahit.gam.fasta	PairedContig_1	119008	119379	-	gspI	1-372/372	===============	0/0	100.00	95.16	vfdb	YP_404605	(gspI) general secretion pathway protein I [T2SS (VF0333)] [Shigella dysenteriae Sd197]
1131_spades_megahit.gam.fasta	PairedContig_1	119376	119906	-	gspH	1-531/531	===============	0/0	100.00	95.48	vfdb	YP_404604	(gspH) general secretion pathway protein H [T2SS (VF0333)] [Shigella dysenteriae Sd197]
1131_spades_megahit.gam.fasta	PairedContig_1	119943	120398	-	gspG	1-456/456	===============	0/0	100.00	94.96	vfdb	YP_404603	(gspG) general secretion pathway protein G [T2SS (VF0333)] [Shigella dysenteriae Sd197]
1131_spades_megahit.gam.fasta	PairedContig_1	120439	121638	-	gspF	1-1200/1200	===============	0/0	100.00	96.25	vfdb	YP_404602	(gspF) general secretion pathway protein F [T2SS (VF0333)] [Shigella dysenteriae Sd197]
1131_spades_megahit.gam.fasta	PairedContig_1	121638	123131	-	gspE	1-1494/1494	===============	0/0	100.00	96.52	vfdb	YP_404601	(gspE) general secretion pathway protein E [T2SS (VF0333)] [Shigella dysenteriae Sd197]
1131_spades_megahit.gam.fasta	PairedContig_1	123131	124981	-	gspD	1-1836/1836	========/======	2025-01-15	100.00	1997-08-01	vfdb	YP_404600	(gspD) general secretion pathway protein D [T2SS (VF0333)] [Shigella dysenteriae Sd197]
1131_spades_megahit.gam.fasta	PairedContig_1	125221	126051	-	gspC	1-831/831	===============	0/0	100.00	95.31	vfdb	YP_404599	(gspC) general secretion pathway protein C [T2SS (VF0333)] [Shigella dysenteriae Sd197]
1131_spades_megahit.gam.fasta	PairedContig_105	18899	19951	-	ompA	1-1041/1041	========/======	2025-01-12	100.00	95.82	vfdb	AAF37887	(ompA) outer membrane protein A [OmpA (VF0236)] [Escherichia coli O18:K1:H7 str. RS218]
1131_spades_megahit.gam.fasta	PairedContig_118	154	570	-	csgF	1-417/417	========/======	2025-03-08	1999-04-01	81.23	vfdb	NP_460111	(csgF) curli production assembly/transport protein CsgF [Agf (VF0103)] [Salmonella enterica subsp. enterica serovar Typhimurium str. LT2]
1131_spades_megahit.gam.fasta	PairedContig_118	989	1639	-	csgD	1-651/651	===============	0/0	100.00	81.41	vfdb	NP_460113	(csgD) DNA-binding transcriptional regulator CsgD [curli fibers/thin aggregative fimbriae (AGF) (AI094)] [Salmonella enterica subsp. enterica serovar Typhimurium str. LT2]
1131_spades_megahit.gam.fasta	PairedContig_118	2394	2849	+	csgB	1-456/456	========/======	2025-02-02	99.78	83.59	vfdb	NP_460114	(csgB) minor curlin subunit precursor curli nucleator protein CsgB [Agf (VF0103)] [Salmonella enterica subsp. enterica serovar Typhimurium str. LT2]
1131_spades_megahit.gam.fasta	PairedContig_2	30594	31505	-	fimH	1-912/912	===============	0/0	100.00	97.37	vfdb	NP_757248	(fimH) FimH protein precursor [Type 1 fimbriae (VF0221)] [Escherichia coli CFT073]
1131_spades_megahit.gam.fasta	PairedContig_2	31516	32019	-	fimG	1-504/504	===============	0/0	100.00	98.41	vfdb	NP_757247	(fimG) FimG protein precursor [Type 1 fimbriae (VF0221)] [Escherichia coli CFT073]
1131_spades_megahit.gam.fasta	PairedContig_2	32032	32565	-	fimF	1-534/534	===============	0/0	100.00	97.38	vfdb	NP_757245	(fimF) FimF protein precursor [Type 1 fimbriae (VF0221)] [Escherichia coli CFT073]
1131_spades_megahit.gam.fasta	PairedContig_2	32572	35208	-	fimD	1-2637/2637	===============	0/0	100.00	98.33	vfdb	NP_757244	(fimD) Outer membrane usher protein fimD precursor [Type 1 fimbriae (VF0221)] [Escherichia coli CFT073]
1131_spades_megahit.gam.fasta	PairedContig_2	35275	36000	-	fimC	1-726/726	===============	0/0	100.00	98.35	vfdb	NP_757243	(fimC) Chaperone protein fimC precursor [Type 1 fimbriae (VF0221)] [Escherichia coli CFT073]
1131_spades_megahit.gam.fasta	PairedContig_2	36037	36576	-	fimI	1-540/540	===============	0/0	100.00	1999-07-01	vfdb	NP_757242	(fimI) Fimbrin-like protein fimI precursor [Type 1 fimbriae (VF0221)] [Escherichia coli CFT073]
1131_spades_megahit.gam.fasta	PairedContig_2	36641	37246	-	fimA	1-606/606	===============	0/0	100.00	90.76	vfdb	NP_757241	(fimA) Type-1 fimbrial protein A chain precursor [Type 1 fimbriae (VF0221)] [Escherichia coli CFT073]
1131_spades_megahit.gam.fasta	PairedContig_2	37670	38266	-	fimE	1-597/597	===============	0/0	100.00	99.00	vfdb	NP_757240	(fimE) Type 1 fimbriae Regulatory protein fimE [Type 1 fimbriae (VF0221)] [Escherichia coli CFT073]
1131_spades_megahit.gam.fasta	PairedContig_2	38744	39346	-	fimB	1-603/603	===============	0/0	100.00	97.84	vfdb	NP_757239	(fimB) Type 1 fimbriae Regulatory protein fimB [Type 1 fimbriae (VF0221)] [Escherichia coli CFT073]
1131_spades_megahit.gam.fasta	PairedContig_31	12910	14202	+	espX5	1-1293/1293	===============	0/0	100.00	96.60	vfdb	NP_290699	(espX5) Type III secretion system effector EspX5 [LEE encoded T3SS (SS020)] [Escherichia coli O157:H7 str. EDL933]
1131_spades_megahit.gam.fasta	PairedContig_31	43725	45305	-	espX4	1-1581/1581	===============	0/0	100.00	96.46	vfdb	NP_290672	(espX4) Type III secretion system effector EspX4 [LEE encoded T3SS (SS020)] [Escherichia coli O157:H7 str. EDL933]
1131_spades_megahit.gam.fasta	PairedContig_35	49160	50588	+	aslA	1-1428/1428	========/======	2025-01-01	100.00	93.56	vfdb	AAG10151	(aslA) putative arylsulfatase [AslA (VF0238)] [Escherichia coli O18:K1:H7 str. RS218]
1131_spades_megahit.gam.fasta	PairedContig_39	5020	6441	-	espX1	1-1422/1422	========/======	2025-02-02	99.93	95.29	vfdb	NP_285716	(espX1) Type III secretion system effector EspX1 [LEE encoded T3SS (SS020)] [Escherichia coli O157:H7 str. EDL933]
1131_spades_megahit.gam.fasta	PairedContig_39	44543	45324	+	espY1	1-753/753	========/======	2025-03-31	99.87	90.29	vfdb	NP_285753	(espY1) Type III secretion system effector EspY1 [LEE encoded T3SS (SS020)] [Escherichia coli O157:H7 str. EDL933]
1131_spades_megahit.gam.fasta	PairedContig_54	80961	81714	-	yagV/ecpE	1-754/756	===============	0/0	99.74	1997-08-01	vfdb	NP_286006	(yagV/ecpE) E. coli common pilus chaperone EcpE [ECP (VF0404)] [Escherichia coli O157:H7 str. EDL933]
1131_spades_megahit.gam.fasta	PairedContig_54	81638	83281	-	yagW/ecpD	1-1644/1644	===============	0/0	100.00	1999-03-01	vfdb	NP_286007	(yagW/ecpD) polymerized tip adhesin of ECP fibers [ECP (VF0404)] [Escherichia coli O157:H7 str. EDL933]
1131_spades_megahit.gam.fasta	PairedContig_54	83271	85796	-	yagX/ecpC	1-2526/2526	===============	0/0	100.00	98.73	vfdb	NP_286008	(yagX/ecpC) E. coli common pilus usher EcpC [ECP (VF0404)] [Escherichia coli O157:H7 str. EDL933]
1131_spades_megahit.gam.fasta	PairedContig_54	85822	86490	-	yagY/ecpB	1-669/669	===============	0/0	100.00	1998-06-01	vfdb	NP_286009	(yagY/ecpB) E. coli common pilus chaperone EcpB [ECP (VF0404)] [Escherichia coli O157:H7 str. EDL933]
1131_spades_megahit.gam.fasta	PairedContig_54	86548	87135	-	yagZ/ecpA	1-588/588	===============	0/0	100.00	99.15	vfdb	NP_286010	(yagZ/ecpA) E. coli common pilus structural subunit EcpA [ECP (VF0404)] [Escherichia coli O157:H7 str. EDL933]
1131_spades_megahit.gam.fasta	PairedContig_54	87210	87800	-	ykgK/ecpR	1-591/591	===============	0/0	100.00	96.95	vfdb	NP_286011	(ykgK/ecpR) regulator protein EcpR [ECP (VF0404)] [Escherichia coli O157:H7 str. EDL933]
1131_spades_megahit.gam.fasta	PairedContig_54	90820	95068	+	fdeC	1-4246/4251	========/======	2025-01-03	99.88	94.26	vfdb	YP_002390132	(fdeC) adhesin FdeC [FdeC (VF0506)] [Escherichia coli O45:K1:H7 str. S88]
1131_spades_megahit.gam.fasta	PairedContig_74	161	931	-	entD	1-771/771	===============	0/0	100.00	95.20	vfdb	NP_752599	(entD) phosphopantetheinyl transferase component of enterobactin synthase multienzyme complex [Enterobactin (VF0228)] [Escherichia coli CFT073]
1131_spades_megahit.gam.fasta	PairedContig_74	956	3196	-	fepA	1-2241/2241	===============	0/0	100.00	96.74	vfdb	NP_752600	(fepA) ferrienterobactin outer membrane transporter [Enterobactin (VF0228)] [Escherichia coli CFT073]
1131_spades_megahit.gam.fasta	PairedContig_74	3439	4641	+	fes	1-1203/1203	===============	0/0	100.00	96.59	vfdb	NP_752602	(fes) enterobactin/ferric enterobactin esterase [enterobactin (IA019)] [Escherichia coli CFT073]
1131_spades_megahit.gam.fasta	PairedContig_74	4859	8712	+	entF	1-3854/3882	===============	0/0	99.28	95.69	vfdb	NP_752604	(entF) enterobactin synthase multienzyme complex component ATP-dependent [Enterobactin (VF0228)] [Escherichia coli CFT073]
1131_spades_megahit.gam.fasta	PairedContig_74	10086	10901	-	fepC	1-816/816	===============	0/0	100.00	97.30	vfdb	NP_752606	(fepC) ferrienterobactin ABC transporter ATPase [Enterobactin (VF0228)] [Escherichia coli CFT073]
1131_spades_megahit.gam.fasta	PairedContig_74	10898	11890	-	fepG	1-993/993	===============	0/0	100.00	1994-06-01	vfdb	NP_752607	(fepG) iron-enterobactin ABC transporter permease [Enterobactin (VF0228)] [Escherichia coli CFT073]
1131_spades_megahit.gam.fasta	PairedContig_74	11887	12903	-	fepD	1-1017/1017	===============	0/0	100.00	95.97	vfdb	NP_752608	(fepD) ferrienterobactin ABC transporter permease [Enterobactin (VF0228)] [Escherichia coli CFT073]
1131_spades_megahit.gam.fasta	PairedContig_74	13002	14252	+	entS	1-1251/1251	===============	0/0	100.00	95.44	vfdb	NP_752609	(entS) enterobactin exporter iron-regulated [enterobactin (IA019)] [Escherichia coli CFT073]
1131_spades_megahit.gam.fasta	PairedContig_74	14256	15212	-	fepB	1-957/957	===============	0/0	100.00	97.49	vfdb	NP_752610	(fepB) ferrienterobactin ABC transporter periplasmic binding protein [Enterobactin (VF0228)] [Escherichia coli CFT073]
1131_spades_megahit.gam.fasta	PairedContig_74	15575	16762	+	entC	1-1188/1188	===============	0/0	100.00	97.90	vfdb	NP_752611	(entC) isochorismate synthase 1 [Enterobactin (VF0228)] [Escherichia coli CFT073]
1131_spades_megahit.gam.fasta	PairedContig_74	16772	18382	+	entE	1-1611/1611	===============	0/0	100.00	95.59	vfdb	NP_752612	(entE) 23-dihydroxybenzoate-AMP ligase component of enterobactin synthase multienzyme complex [Enterobactin (VF0228)] [Escherichia coli CFT073]
1131_spades_megahit.gam.fasta	PairedContig_74	18396	19253	+	entB	1-858/858	===============	0/0	100.00	98.14	vfdb	NP_752613	(entB) isochorismatase [Enterobactin (VF0228)] [Escherichia coli CFT073]
1131_spades_megahit.gam.fasta	PairedContig_74	19253	19999	+	entA	1-747/747	===============	0/0	100.00	95.98	vfdb	NP_752614	(entA) 23-dihydro-23-dihydroxybenzoate dehydrogenase [Enterobactin (VF0228)] [Escherichia coli CFT073]
1131_spades_megahit.gam.fasta	PairedContig_9	5165	6327	+	iroB	1-1163/1164	===============	0/0	99.91	98.28	vfdb	NP_753168	(iroB) glucosyltransferase IroB [Salmochelin (IA013)] [Escherichia coli CFT073]
1131_spades_megahit.gam.fasta	PairedContig_9	6390	10127	+	iroC	1-3738/3738	===============	0/0	100.00	99.22	vfdb	NP_753167	(iroC) ATP binding cassette transporter [Salmochelin (IA013)] [Escherichia coli CFT073]
1131_spades_megahit.gam.fasta	PairedContig_9	10231	11460	+	iroD	1-1230/1230	===============	0/0	100.00	1999-11-01	vfdb	NP_753166	(iroD) esterase [Salmochelin (IA013)] [Escherichia coli CFT073]
1131_spades_megahit.gam.fasta	PairedContig_9	11545	12501	+	iroE	1-957/957	===============	0/0	100.00	99.48	vfdb	NP_753165	(iroE) esterase [Salmochelin (IA013)] [Escherichia coli CFT073]
1131_spades_megahit.gam.fasta	PairedContig_9	12546	14723	-	iroN	1-2178/2178	===============	0/0	100.00	1999-08-01	vfdb	NP_753164	(iroN) salmochelin receptor IroN [IroN (VF0230)] [Escherichia coli CFT073]
1131_spades_megahit.gam.fasta	PairedContig_95	4216	4982	-	csgG	68-834/834	.==============	0/0	91.97	83.44	vfdb	NP_460110	(csgG) curli production assembly/transport protein CsgG [Agf (VF0103)] [Salmonella enterica subsp. enterica serovar Typhimurium str. LT2]
1165_spades_megahit.gam.fasta	PairedContig_1227	1469	2790	-	iucD	1-1323/1338	========/======	2025-01-01	98.80	96.30	vfdb	NP_755499	(iucD) L-lysine 6-monooxygenase IucD [Aerobactin (VF0229)] [Escherichia coli CFT073]
1165_spades_megahit.gam.fasta	PairedContig_1416	566	988	+	gspM	1-423/423	===============	0/0	100.00	93.85	vfdb	YP_404609	(gspM) general secretion pathway protein M [T2SS (VF0333)] [Shigella dysenteriae Sd197]
1165_spades_megahit.gam.fasta	PairedContig_1647	4462	6330	+	espL1	1-1899/1899	========/======	2/30	98.42	95.26	vfdb	NP_288154	(espL1) Type III secretion system effector espL1 [LEE encoded T3SS (SS020)] [Escherichia coli O157:H7 str. EDL933]
1165_spades_megahit.gam.fasta	PairedContig_1658	650	1480	-	gspC	1-831/831	===============	0/0	100.00	1995-07-01	vfdb	YP_404599	(gspC) general secretion pathway protein C [T2SS (VF0333)] [Shigella dysenteriae Sd197]
1165_spades_megahit.gam.fasta	PairedContig_1860	2444	3499	-	espR1	198-1253/1260	..=============	0/0	83.81	1994-03-01	vfdb	NP_287686	(espR1) Type III secretion system effector espR1 [LEE encoded T3SS (SS020)] [Escherichia coli O157:H7 str. EDL933]
1165_spades_megahit.gam.fasta	PairedContig_1915	1694	2464	-	entD	1-771/771	===============	0/0	100.00	94.68	vfdb	NP_752599	(entD) phosphopantetheinyl transferase component of enterobactin synthase multienzyme complex [Enterobactin (VF0228)] [Escherichia coli CFT073]
1165_spades_megahit.gam.fasta	PairedContig_2	2517	3937	+	espX1	1-1422/1422	========/======	2025-01-01	99.93	94.58	vfdb	NP_285716	(espX1) Type III secretion system effector EspX1 [LEE encoded T3SS (SS020)] [Escherichia coli O157:H7 str. EDL933]
1165_spades_megahit.gam.fasta	PairedContig_280	321	1483	-	iroB	1-1163/1164	===============	0/0	99.91	1998-11-01	vfdb	NP_753168	(iroB) glucosyltransferase IroB [Salmochelin (IA013)] [Escherichia coli CFT073]
1165_spades_megahit.gam.fasta	PairedContig_284	543	2186	+	yagW/ecpD	1-1644/1644	===============	0/0	100.00	98.60	vfdb	NP_286007	(yagW/ecpD) polymerized tip adhesin of ECP fibers [ECP (VF0404)] [Escherichia coli O157:H7 str. EDL933]
1165_spades_megahit.gam.fasta	PairedContig_284	2110	2863	+	yagV/ecpE	1-754/756	===============	0/0	99.74	96.82	vfdb	NP_286006	(yagV/ecpE) E. coli common pilus chaperone EcpE [ECP (VF0404)] [Escherichia coli O157:H7 str. EDL933]
1165_spades_megahit.gam.fasta	PairedContig_38	1718	2533	-	fepC	1-816/816	===============	0/0	100.00	1997-06-01	vfdb	NP_752606	(fepC) ferrienterobactin ABC transporter ATPase [Enterobactin (VF0228)] [Escherichia coli CFT073]
1165_spades_megahit.gam.fasta	PairedContig_387	1743	2699	-	iroE	1-957/957	===============	0/0	100.00	99.48	vfdb	NP_753165	(iroE) esterase [Salmochelin (IA013)] [Escherichia coli CFT073]
1165_spades_megahit.gam.fasta	PairedContig_524	29020	29622	+	fimB	1-603/603	===============	0/0	100.00	1998-01-01	vfdb	NP_757239	(fimB) Type 1 fimbriae Regulatory protein fimB [Type 1 fimbriae (VF0221)] [Escherichia coli CFT073]
1165_spades_megahit.gam.fasta	PairedContig_524	30100	30696	+	fimE	1-597/597	===============	0/0	100.00	99.16	vfdb	NP_757240	(fimE) Type 1 fimbriae Regulatory protein fimE [Type 1 fimbriae (VF0221)] [Escherichia coli CFT073]
1165_spades_megahit.gam.fasta	PairedContig_524	31120	31724	+	fimA	1-606/606	========/======	2025-01-01	99.83	90.59	vfdb	NP_757241	(fimA) Type-1 fimbrial protein A chain precursor [Type 1 fimbriae (VF0221)] [Escherichia coli CFT073]
1165_spades_megahit.gam.fasta	PairedContig_524	31789	32328	+	fimI	1-540/540	===============	0/0	100.00	1999-07-01	vfdb	NP_757242	(fimI) Fimbrin-like protein fimI precursor [Type 1 fimbriae (VF0221)] [Escherichia coli CFT073]
1165_spades_megahit.gam.fasta	PairedContig_524	32365	33090	+	fimC	1-726/726	===============	0/0	100.00	97.93	vfdb	NP_757243	(fimC) Chaperone protein fimC precursor [Type 1 fimbriae (VF0221)] [Escherichia coli CFT073]
1165_spades_megahit.gam.fasta	PairedContig_524	33157	35793	+	fimD	1-2637/2637	===============	0/0	100.00	98.71	vfdb	NP_757244	(fimD) Outer membrane usher protein fimD precursor [Type 1 fimbriae (VF0221)] [Escherichia coli CFT073]
1165_spades_megahit.gam.fasta	PairedContig_524	35800	36333	+	fimF	1-534/534	===============	0/0	100.00	96.44	vfdb	NP_757245	(fimF) FimF protein precursor [Type 1 fimbriae (VF0221)] [Escherichia coli CFT073]
1165_spades_megahit.gam.fasta	PairedContig_524	36346	36849	+	fimG	1-504/504	===============	0/0	100.00	97.62	vfdb	NP_757247	(fimG) FimG protein precursor [Type 1 fimbriae (VF0221)] [Escherichia coli CFT073]
1165_spades_megahit.gam.fasta	PairedContig_524	36860	37771	+	fimH	1-912/912	===============	0/0	100.00	97.81	vfdb	NP_757248	(fimH) FimH protein precursor [Type 1 fimbriae (VF0221)] [Escherichia coli CFT073]
1165_spades_megahit.gam.fasta	PairedContig_526	2364	3656	+	espX5	1-1293/1293	===============	0/0	100.00	95.90	vfdb	NP_290699	(espX5) Type III secretion system effector EspX5 [LEE encoded T3SS (SS020)] [Escherichia coli O157:H7 str. EDL933]
1165_spades_megahit.gam.fasta	PairedContig_630	1954	3534	-	espX4	1-1581/1581	========/======	2025-02-02	99.94	92.98	vfdb	NP_290672	(espX4) Type III secretion system effector EspX4 [LEE encoded T3SS (SS020)] [Escherichia coli O157:H7 str. EDL933]
1165_spades_megahit.gam.fasta	PairedContig_817	1543	1998	-	csgB	1-456/456	========/======	2025-02-02	99.78	83.81	vfdb	NP_460114	(csgB) minor curlin subunit precursor curli nucleator protein CsgB [Agf (VF0103)] [Salmonella enterica subsp. enterica serovar Typhimurium str. LT2]
1165_spades_megahit.gam.fasta	PairedContig_817	2752	3402	+	csgD	1-651/651	===============	0/0	100.00	1981-11-01	vfdb	NP_460113	(csgD) DNA-binding transcriptional regulator CsgD [curli fibers/thin aggregative fimbriae (AGF) (AI094)] [Salmonella enterica subsp. enterica serovar Typhimurium str. LT2]
1165_spades_megahit.gam.fasta	PairedContig_817	3821	4237	+	csgF	1-417/417	========/======	2025-03-08	1999-04-01	81.23	vfdb	NP_460111	(csgF) curli production assembly/transport protein CsgF [Agf (VF0103)] [Salmonella enterica subsp. enterica serovar Typhimurium str. LT2]
1165_spades_megahit.gam.fasta	PairedContig_817	4264	5097	+	csgG	1-834/834	===============	0/0	100.00	1983-09-01	vfdb	NP_460110	(csgG) curli production assembly/transport protein CsgG [Agf (VF0103)] [Salmonella enterica subsp. enterica serovar Typhimurium str. LT2]
1165_spades_megahit.gam.fasta	PairedContig_847	258	713	+	gspG	1-456/456	===============	0/0	100.00	95.39	vfdb	YP_404603	(gspG) general secretion pathway protein G [T2SS (VF0333)] [Shigella dysenteriae Sd197]
1165_spades_megahit.gam.fasta	PairedContig_847	750	1280	+	gspH	1-531/531	===============	0/0	100.00	1996-05-01	vfdb	YP_404604	(gspH) general secretion pathway protein H [T2SS (VF0333)] [Shigella dysenteriae Sd197]
1165_spades_megahit.gam.fasta	PairedContig_963	458	1045	-	yagZ/ecpA	1-588/588	===============	0/0	100.00	99.32	vfdb	NP_286010	(yagZ/ecpA) E. coli common pilus structural subunit EcpA [ECP (VF0404)] [Escherichia coli O157:H7 str. EDL933]
1165_spades_megahit.gam.fasta	PairedContig_963	1120	1710	-	ykgK/ecpR	1-591/591	===============	0/0	100.00	97.63	vfdb	NP_286011	(ykgK/ecpR) regulator protein EcpR [ECP (VF0404)] [Escherichia coli O157:H7 str. EDL933]
1193_spades_megahit.gam.fasta	PairedContig_0	239825	241129	-	ybtS	1-1305/1305	===============	0/0	100.00	99.85	vfdb	NP_405477	(ybtS) salicylate synthase Irp9 [Yersiniabactin (VF0136)] [Yersinia pestis CO92]
1193_spades_megahit.gam.fasta	PairedContig_0	241157	242208	-	ybtX	230-1281/1281	..=============	0/0	1982-12-01	99.62	vfdb	NP_405476	(ybtX) putative signal transducer [Yersiniabactin (VF0136)] [Yersinia pestis CO92]
1193_spades_megahit.gam.fasta	PairedContig_1	111828	112283	-	csgB	1-456/456	========/======	2025-02-02	99.78	1984-03-01	vfdb	NP_460114	(csgB) minor curlin subunit precursor curli nucleator protein CsgB [Agf (VF0103)] [Salmonella enterica subsp. enterica serovar Typhimurium str. LT2]
1193_spades_megahit.gam.fasta	PairedContig_1	113036	113686	+	csgD	1-651/651	===============	0/0	100.00	81.41	vfdb	NP_460113	(csgD) DNA-binding transcriptional regulator CsgD [curli fibers/thin aggregative fimbriae (AGF) (AI094)] [Salmonella enterica subsp. enterica serovar Typhimurium str. LT2]
1193_spades_megahit.gam.fasta	PairedContig_1	114105	114521	+	csgF	1-417/417	========/======	2025-03-08	1999-04-01	81.00	vfdb	NP_460111	(csgF) curli production assembly/transport protein CsgF [Agf (VF0103)] [Salmonella enterica subsp. enterica serovar Typhimurium str. LT2]
1193_spades_megahit.gam.fasta	PairedContig_1	114548	115381	+	csgG	1-834/834	===============	0/0	100.00	82.85	vfdb	NP_460110	(csgG) curli production assembly/transport protein CsgG [Agf (VF0103)] [Salmonella enterica subsp. enterica serovar Typhimurium str. LT2]
1193_spades_megahit.gam.fasta	PairedContig_113	22805	23575	-	entD	1-771/771	===============	0/0	100.00	1997-02-01	vfdb	NP_752599	(entD) phosphopantetheinyl transferase component of enterobactin synthase multienzyme complex [Enterobactin (VF0228)] [Escherichia coli CFT073]
1193_spades_megahit.gam.fasta	PairedContig_113	23600	25840	-	fepA	1-2241/2241	===============	0/0	100.00	1999-11-01	vfdb	NP_752600	(fepA) ferrienterobactin outer membrane transporter [Enterobactin (VF0228)] [Escherichia coli CFT073]
1193_spades_megahit.gam.fasta	PairedContig_113	26083	27285	+	fes	1-1203/1203	===============	0/0	100.00	99.83	vfdb	NP_752602	(fes) enterobactin/ferric enterobactin esterase [enterobactin (IA019)] [Escherichia coli CFT073]
1193_spades_megahit.gam.fasta	PairedContig_117	1134	2093	-	ybtA	1-960/960	===============	0/0	100.00	99.48	vfdb	NP_405473	(ybtA) transcriptional regulator YbtA [Yersiniabactin (VF0136)] [Yersinia pestis CO92]
1193_spades_megahit.gam.fasta	PairedContig_130	27846	29274	-	aslA	1-1428/1428	========/======	2025-01-01	100.00	98.67	vfdb	AAG10151	(aslA) putative arylsulfatase [AslA (VF0238)] [Escherichia coli O18:K1:H7 str. RS218]
1193_spades_megahit.gam.fasta	PairedContig_149	358	1368	-	papG	1-1011/1011	===============	0/0	100.00	98.91	vfdb	NP_755458	(papG) P pilus tip adhesin PapG [P fimbriae (VF0220)] [Escherichia coli CFT073]
1193_spades_megahit.gam.fasta	PairedContig_149	1412	1942	-	papF	1-531/531	===============	0/0	100.00	98.68	vfdb	NP_755459	(papF) P pilus minor subunit PapF [P fimbriae (VF0220)] [Escherichia coli CFT073]
1193_spades_megahit.gam.fasta	PairedContig_149	1987	2526	-	papE	1-540/540	===============	0/0	100.00	94.26	vfdb	NP_755460	(papE) P pilus minor subunit PapE [P fimbriae (VF0220)] [Escherichia coli CFT073]
1193_spades_megahit.gam.fasta	PairedContig_149	2535	3074	-	papK	1-540/540	===============	0/0	100.00	99.44	vfdb	NP_755461	(papK) P pilus minor subunit PapK [P fimbriae (VF0220)] [Escherichia coli CFT073]
1193_spades_megahit.gam.fasta	PairedContig_149	3081	3662	-	papJ	1-582/582	===============	0/0	100.00	1998-11-01	vfdb	NP_755463	(papJ) P pilus assembly protein PapJ [P fimbriae (VF0220)] [Escherichia coli CFT073]
1193_spades_megahit.gam.fasta	PairedContig_149	3699	4304	-	papD	1-606/606	===============	0/0	100.00	99.50	vfdb	NP_755464	(papD) chaperone protein PapD [P fimbriae (VF0220)] [Escherichia coli CFT073]
1193_spades_megahit.gam.fasta	PairedContig_149	4504	7026	-	papC	1-2523/2523	===============	0/0	100.00	99.29	vfdb	NP_755465	(papC) usher protein PapC [P fimbriae (VF0220)] [Escherichia coli CFT073]
1193_spades_megahit.gam.fasta	PairedContig_149	7073	7611	-	papH	50-588/588	.==============	0/0	91.67	97.59	vfdb	NP_755466	(papH) P pilus termination subunit PapH [P fimbriae (VF0220)] [Escherichia coli CFT073]
1193_spades_megahit.gam.fasta	PairedContig_149	8480	8792	-	papB	1-313/315	===============	0/0	99.37	1999-04-01	vfdb		(papB) regulatory protein PapB [P fimbriae (VF0220)] [Escherichia coli CFT073]
1193_spades_megahit.gam.fasta	PairedContig_149	9197	9430	+	papI	1-234/234	===============	0/0	100.00	98.72	vfdb	NP_755468	(papI) regulatory protein PapI [P fimbriae (VF0220)] [Escherichia coli CFT073]
1193_spades_megahit.gam.fasta	PairedContig_152	471	1427	+	iroE	1-957/957	===============	0/0	100.00	99.58	vfdb	NP_753165	(iroE) esterase [Salmochelin (IA013)] [Escherichia coli CFT073]
1193_spades_megahit.gam.fasta	PairedContig_152	1472	3649	-	iroN	1-2178/2178	===============	0/0	100.00	1999-04-01	vfdb	NP_753164	(iroN) salmochelin receptor IroN [IroN (VF0230)] [Escherichia coli CFT073]
1193_spades_megahit.gam.fasta	PairedContig_2	4170	5332	+	iroB	1-1163/1164	===============	0/0	99.91	98.45	vfdb	NP_753168	(iroB) glucosyltransferase IroB [Salmochelin (IA013)] [Escherichia coli CFT073]
1193_spades_megahit.gam.fasta	PairedContig_2	5395	9132	+	iroC	1-3738/3738	===============	0/0	100.00	99.22	vfdb	NP_753167	(iroC) ATP binding cassette transporter [Salmochelin (IA013)] [Escherichia coli CFT073]
1193_spades_megahit.gam.fasta	PairedContig_200	11027	11827	-	chuV	1-801/801	===============	0/0	100.00	99.75	vfdb	NP_756180	(chuV) ATP-binding hydrophilic protein ChuV [Chu (VF0227)] [Escherichia coli CFT073]
1193_spades_megahit.gam.fasta	PairedContig_200	11794	12786	-	chuU	1-993/993	===============	0/0	100.00	99.80	vfdb	NP_756179	(chuU) heme permease protein ChuU [Chu (VF0227)] [Escherichia coli CFT073]
1193_spades_megahit.gam.fasta	PairedContig_200	12835	13458	-	chuY	1-624/624	===============	0/0	100.00	98.40	vfdb	NP_756178	(chuY) ChuY [Chu (VF0227)] [Escherichia coli CFT073]
1193_spades_megahit.gam.fasta	PairedContig_200	13458	13952	-	chuX	1-495/495	===============	0/0	100.00	99.80	vfdb	NP_756177	(chuX) putative heme-binding protein ChuX [Chu (VF0227)] [Escherichia coli CFT073]
1193_spades_megahit.gam.fasta	PairedContig_200	13965	15302	-	chuW	1-1338/1338	===============	0/0	100.00	99.48	vfdb	NP_756176	(chuW) Putative oxygen independent coproporphyrinogen III oxidase [Chu (VF0227)] [Escherichia coli CFT073]
1193_spades_megahit.gam.fasta	PairedContig_200	15322	16314	-	chuT	1-993/993	===============	0/0	100.00	99.80	vfdb	NP_756175	(chuT) periplasmic heme-binding protein ChuT [Chu (VF0227)] [Escherichia coli CFT073]
1193_spades_megahit.gam.fasta	PairedContig_200	16956	18902	+	chuA	1-1947/1947	===============	0/0	100.00	99.49	vfdb	NP_756170	(chuA) Outer membrane heme/hemoglobin receptor ChuA [Chu (VF0227)] [Escherichia coli CFT073]
1193_spades_megahit.gam.fasta	PairedContig_200	18951	19979	+	chuS	1-1029/1029	===============	0/0	100.00	98.83	vfdb	NP_756169	(chuS) heme oxygenase ChuS [Chu (VF0227)] [Escherichia coli CFT073]
1193_spades_megahit.gam.fasta	PairedContig_244	3791	4537	-	entA	1-747/747	===============	0/0	100.00	98.53	vfdb	NP_752614	(entA) 23-dihydro-23-dihydroxybenzoate dehydrogenase [Enterobactin (VF0228)] [Escherichia coli CFT073]
1193_spades_megahit.gam.fasta	PairedContig_244	4537	5394	-	entB	1-858/858	===============	0/0	100.00	99.30	vfdb	NP_752613	(entB) isochorismatase [Enterobactin (VF0228)] [Escherichia coli CFT073]
1193_spades_megahit.gam.fasta	PairedContig_244	5408	7018	-	entE	1-1611/1611	===============	0/0	100.00	98.76	vfdb	NP_752612	(entE) 23-dihydroxybenzoate-AMP ligase component of enterobactin synthase multienzyme complex [Enterobactin (VF0228)] [Escherichia coli CFT073]
1193_spades_megahit.gam.fasta	PairedContig_244	7028	8215	-	entC	1-1188/1188	===============	0/0	100.00	99.66	vfdb	NP_752611	(entC) isochorismate synthase 1 [Enterobactin (VF0228)] [Escherichia coli CFT073]
1193_spades_megahit.gam.fasta	PairedContig_244	8392	9348	+	fepB	1-957/957	===============	0/0	100.00	99.79	vfdb	NP_752610	(fepB) ferrienterobactin ABC transporter periplasmic binding protein [Enterobactin (VF0228)] [Escherichia coli CFT073]
1193_spades_megahit.gam.fasta	PairedContig_244	9352	10602	-	entS	1-1251/1251	===============	0/0	100.00	98.72	vfdb	NP_752609	(entS) enterobactin exporter iron-regulated [enterobactin (IA019)] [Escherichia coli CFT073]
1193_spades_megahit.gam.fasta	PairedContig_265	13252	14082	+	gspC	1-831/831	===============	0/0	100.00	93.26	vfdb	YP_404599	(gspC) general secretion pathway protein C [T2SS (VF0333)] [Shigella dysenteriae Sd197]
1193_spades_megahit.gam.fasta	PairedContig_265	14322	16172	+	gspD	1-1836/1836	========/======	2025-01-15	100.00	94.38	vfdb	YP_404600	(gspD) general secretion pathway protein D [T2SS (VF0333)] [Shigella dysenteriae Sd197]
1193_spades_megahit.gam.fasta	PairedContig_265	16172	17665	+	gspE	1-1494/1494	===============	0/0	100.00	93.51	vfdb	YP_404601	(gspE) general secretion pathway protein E [T2SS (VF0333)] [Shigella dysenteriae Sd197]
1193_spades_megahit.gam.fasta	PairedContig_265	17665	18864	+	gspF	1-1200/1200	===============	0/0	100.00	94.00	vfdb	YP_404602	(gspF) general secretion pathway protein F [T2SS (VF0333)] [Shigella dysenteriae Sd197]
1193_spades_megahit.gam.fasta	PairedContig_265	18905	19360	+	gspG	1-456/456	===============	0/0	100.00	1994-08-01	vfdb	YP_404603	(gspG) general secretion pathway protein G [T2SS (VF0333)] [Shigella dysenteriae Sd197]
1193_spades_megahit.gam.fasta	PairedContig_265	19397	19927	+	gspH	1-531/531	===============	0/0	100.00	96.42	vfdb	YP_404604	(gspH) general secretion pathway protein H [T2SS (VF0333)] [Shigella dysenteriae Sd197]
1193_spades_megahit.gam.fasta	PairedContig_265	19924	20295	+	gspI	1-372/372	===============	0/0	100.00	91.40	vfdb	YP_404605	(gspI) general secretion pathway protein I [T2SS (VF0333)] [Shigella dysenteriae Sd197]
1193_spades_megahit.gam.fasta	PairedContig_265	20328	20897	+	gspJ	1-570/570	===============	0/0	100.00	94.39	vfdb	YP_404606	(gspJ) general secretion pathway protein J [T2SS (VF0333)] [Shigella dysenteriae Sd197]
1193_spades_megahit.gam.fasta	PairedContig_265	20894	21871	+	gspK	1-978/978	===============	0/0	100.00	96.83	vfdb	YP_404607	(gspK) general secretion pathway protein K [T2SS (VF0333)] [Shigella dysenteriae Sd197]
1193_spades_megahit.gam.fasta	PairedContig_265	22186	23046	+	gspL	1-861/861	===============	0/0	100.00	94.66	vfdb	YP_404608	(gspL) general secretion pathway protein L [T2SS (VF0333)] [Shigella dysenteriae Sd197]
1193_spades_megahit.gam.fasta	PairedContig_265	23162	23583	+	gspM	1-422/423	===============	0/0	99.76	97.63	vfdb	YP_404609	(gspM) general secretion pathway protein M [T2SS (VF0333)] [Shigella dysenteriae Sd197]
1193_spades_megahit.gam.fasta	PairedContig_265	24642	25418	+	kpsM	1-777/777	===============	0/0	100.00	100.00	vfdb	AAA24046	(kpsM) KpsM [K1 capsule (VF0239)] [Escherichia coli O18:K1:H7 str. RS218]
1193_spades_megahit.gam.fasta	PairedContig_265	25415	26074	+	kpsT	1-660/660	===============	0/0	100.00	100.00	vfdb	AAA24047	(kpsT) KpsT [K1 capsule (VF0239)] [Escherichia coli O18:K1:H7 str. RS218]
1193_spades_megahit.gam.fasta	PairedContig_265	36736	38412	-	kpsD	1-1677/1677	===============	0/0	100.00	100.00	vfdb	AAA21682	(kpsD) KpsD [K1 capsule (VF0239)] [Escherichia coli O18:K1:H7 str. RS218]
1193_spades_megahit.gam.fasta	PairedContig_284	377	2678	-	iutA	1-2280/2280	========/======	2025-03-24	99.96	88.36	vfdb	NP_755498	(iutA) ferric aerobactin receptor precusor IutA [Aerobactin (VF0229)] [Escherichia coli CFT073]
1193_spades_megahit.gam.fasta	PairedContig_284	2616	3937	-	iucD	1-1323/1338	========/======	2025-01-01	98.80	96.14	vfdb	NP_755499	(iucD) L-lysine 6-monooxygenase IucD [Aerobactin (VF0229)] [Escherichia coli CFT073]
1193_spades_megahit.gam.fasta	PairedContig_284	3934	5676	-	iucC	1-1743/1743	===============	0/0	100.00	1996-04-01	vfdb	NP_755500	(iucC) aerobactin siderophore biosynthesis protein IucC [Aerobactin (VF0229)] [Escherichia coli CFT073]
1193_spades_megahit.gam.fasta	PairedContig_284	5676	6623	-	iucB	1-948/948	===============	0/0	100.00	95.67	vfdb	NP_755501	(iucB) aerobactin siderophore biosynthesis protein IucB [Aerobactin (VF0229)] [Escherichia coli CFT073]
1193_spades_megahit.gam.fasta	PairedContig_284	6624	8411	-	iucA	1-1788/1788	===============	0/0	100.00	94.24	vfdb	NP_755502	(iucA) aerobactin siderophore biosynthesis protein IucD [Aerobactin (VF0229)] [Escherichia coli CFT073]
1193_spades_megahit.gam.fasta	PairedContig_299	63	4194	-	vat	1-4131/4131	========/======	2025-01-01	100.00	99.56	vfdb	NP_752330	(vat) Haemoglobin protease [Tsh (VF0233)] [Escherichia coli CFT073]
1193_spades_megahit.gam.fasta	PairedContig_299	7805	8558	-	yagV/ecpE	1-754/756	===============	0/0	99.74	98.28	vfdb	NP_286006	(yagV/ecpE) E. coli common pilus chaperone EcpE [ECP (VF0404)] [Escherichia coli O157:H7 str. EDL933]
1193_spades_megahit.gam.fasta	PairedContig_299	8482	10125	-	yagW/ecpD	1-1644/1644	===============	0/0	100.00	1999-03-01	vfdb	NP_286007	(yagW/ecpD) polymerized tip adhesin of ECP fibers [ECP (VF0404)] [Escherichia coli O157:H7 str. EDL933]
1193_spades_megahit.gam.fasta	PairedContig_299	10115	12639	-	yagX/ecpC	1-2526/2526	========/======	2025-01-01	99.96	97.66	vfdb	NP_286008	(yagX/ecpC) E. coli common pilus usher EcpC [ECP (VF0404)] [Escherichia coli O157:H7 str. EDL933]
1193_spades_megahit.gam.fasta	PairedContig_299	12665	13333	-	yagY/ecpB	1-669/669	===============	0/0	100.00	1998-06-01	vfdb	NP_286009	(yagY/ecpB) E. coli common pilus chaperone EcpB [ECP (VF0404)] [Escherichia coli O157:H7 str. EDL933]
1193_spades_megahit.gam.fasta	PairedContig_299	13390	13977	-	yagZ/ecpA	1-588/588	===============	0/0	100.00	98.30	vfdb	NP_286010	(yagZ/ecpA) E. coli common pilus structural subunit EcpA [ECP (VF0404)] [Escherichia coli O157:H7 str. EDL933]
1193_spades_megahit.gam.fasta	PairedContig_299	14051	14641	-	ykgK/ecpR	1-591/591	===============	0/0	100.00	99.32	vfdb	NP_286011	(ykgK/ecpR) regulator protein EcpR [ECP (VF0404)] [Escherichia coli O157:H7 str. EDL933]
1193_spades_megahit.gam.fasta	PairedContig_299	23894	28144	+	fdeC	1-4251/4251	===============	0/0	100.00	99.88	vfdb	YP_002390132	(fdeC) adhesin FdeC [FdeC (VF0506)] [Escherichia coli O45:K1:H7 str. S88]
1193_spades_megahit.gam.fasta	PairedContig_311	3798	4613	-	fepC	1-816/816	===============	0/0	100.00	99.75	vfdb	NP_752606	(fepC) ferrienterobactin ABC transporter ATPase [Enterobactin (VF0228)] [Escherichia coli CFT073]
1193_spades_megahit.gam.fasta	PairedContig_311	4610	5602	-	fepG	1-993/993	===============	0/0	100.00	99.19	vfdb	NP_752607	(fepG) iron-enterobactin ABC transporter permease [Enterobactin (VF0228)] [Escherichia coli CFT073]
1193_spades_megahit.gam.fasta	PairedContig_336	41339	43360	-	fyuA	1-2022/2022	===============	0/0	100.00	99.85	vfdb	NP_405467	(fyuA) pesticin/yersiniabactin receptor protein [Yersiniabactin (VF0136)] [Yersinia pestis CO92]
1193_spades_megahit.gam.fasta	PairedContig_48	879	1682	-	ybtT	1-804/804	===============	0/0	100.00	99.50	vfdb	NP_405469	(ybtT) yersiniabactin biosynthetic protein YbtT [Yersiniabactin (VF0136)] [Yersinia pestis CO92]
1193_spades_megahit.gam.fasta	PairedContig_6	2342	2458	-	astA	1-117/117	===============	0/0	100.00	98.29	vfdb	BAA94855	(astA) heat-stable enterotoxin 1 [EAST1 (VF0216)] [Escherichia coli O44:H18 042]
1193_spades_megahit.gam.fasta	PairedContig_65	16778	17818	-	ompA	1-1041/1041	===============	0/0	100.00	100.00	vfdb	AAF37887	(ompA) outer membrane protein A [OmpA (VF0236)] [Escherichia coli O18:K1:H7 str. RS218]
1193_spades_megahit.gam.fasta	PairedContig_79	11249	11851	+	fimB	1-603/603	===============	0/0	100.00	100.00	vfdb	NP_757239	(fimB) Type 1 fimbriae Regulatory protein fimB [Type 1 fimbriae (VF0221)] [Escherichia coli CFT073]
1193_spades_megahit.gam.fasta	PairedContig_79	12329	12925	+	fimE	1-597/597	===============	0/0	100.00	99.50	vfdb	NP_757240	(fimE) Type 1 fimbriae Regulatory protein fimE [Type 1 fimbriae (VF0221)] [Escherichia coli CFT073]
1193_spades_megahit.gam.fasta	PairedContig_79	13349	13960	+	fimA	1-606/606	========/======	2025-01-06	100.00	88.89	vfdb	NP_757241	(fimA) Type-1 fimbrial protein A chain precursor [Type 1 fimbriae (VF0221)] [Escherichia coli CFT073]
1193_spades_megahit.gam.fasta	PairedContig_79	14025	14564	+	fimI	1-540/540	===============	0/0	100.00	99.26	vfdb	NP_757242	(fimI) Fimbrin-like protein fimI precursor [Type 1 fimbriae (VF0221)] [Escherichia coli CFT073]
1193_spades_megahit.gam.fasta	PairedContig_79	14601	15326	+	fimC	1-726/726	===============	0/0	100.00	99.45	vfdb	NP_757243	(fimC) Chaperone protein fimC precursor [Type 1 fimbriae (VF0221)] [Escherichia coli CFT073]
1193_spades_megahit.gam.fasta	PairedContig_79	15392	18028	+	fimD	1-2637/2637	===============	0/0	100.00	98.90	vfdb	NP_757244	(fimD) Outer membrane usher protein fimD precursor [Type 1 fimbriae (VF0221)] [Escherichia coli CFT073]
1193_spades_megahit.gam.fasta	PairedContig_79	18035	18568	+	fimF	1-534/534	===============	0/0	100.00	1999-06-01	vfdb	NP_757245	(fimF) FimF protein precursor [Type 1 fimbriae (VF0221)] [Escherichia coli CFT073]
1193_spades_megahit.gam.fasta	PairedContig_79	18581	19084	+	fimG	1-504/504	===============	0/0	100.00	1999-01-01	vfdb	NP_757247	(fimG) FimG protein precursor [Type 1 fimbriae (VF0221)] [Escherichia coli CFT073]
1193_spades_megahit.gam.fasta	PairedContig_79	19095	20006	+	fimH	1-912/912	===============	0/0	100.00	99.56	vfdb	NP_757248	(fimH) FimH protein precursor [Type 1 fimbriae (VF0221)] [Escherichia coli CFT073]
1193_spades_megahit.gam.fasta	PairedContig_79	42680	44050	+	ibeA	1-1371/1371	========/======	2025-02-02	99.93	99.64	vfdb	AAF98391	(ibeA) invasion protein IbeA [Ibes (VF0237)] [Escherichia coli O18:K1:H7 str. RS218]
1193_spades_megahit.gam.fasta	PairedContig_96	648	2418	+	ybtQ	1-1771/1803	===============	0/0	98.23	99.77	vfdb	NP_405475	(ybtQ) inner membrane ABC-transporter YbtQ [Yersiniabactin (VF0136)] [Yersinia pestis CO92]
1219_spades_megahit.gam.fasta	PairedContig_0	130	1041	-	fimH	1-912/912	===============	0/0	100.00	97.70	vfdb	NP_757248	(fimH) FimH protein precursor [Type 1 fimbriae (VF0221)] [Escherichia coli CFT073]
1219_spades_megahit.gam.fasta	PairedContig_0	1052	1555	-	fimG	1-504/504	===============	0/0	100.00	97.82	vfdb	NP_757247	(fimG) FimG protein precursor [Type 1 fimbriae (VF0221)] [Escherichia coli CFT073]
1219_spades_megahit.gam.fasta	PairedContig_0	1568	2101	-	fimF	1-534/534	===============	0/0	100.00	98.13	vfdb	NP_757245	(fimF) FimF protein precursor [Type 1 fimbriae (VF0221)] [Escherichia coli CFT073]
1219_spades_megahit.gam.fasta	PairedContig_0	2108	4744	-	fimD	1-2637/2637	===============	0/0	100.00	98.60	vfdb	NP_757244	(fimD) Outer membrane usher protein fimD precursor [Type 1 fimbriae (VF0221)] [Escherichia coli CFT073]
1219_spades_megahit.gam.fasta	PairedContig_0	4811	5536	-	fimC	1-726/726	===============	0/0	100.00	98.62	vfdb	NP_757243	(fimC) Chaperone protein fimC precursor [Type 1 fimbriae (VF0221)] [Escherichia coli CFT073]
1219_spades_megahit.gam.fasta	PairedContig_0	5573	6112	-	fimI	1-540/540	===============	0/0	100.00	1999-07-01	vfdb	NP_757242	(fimI) Fimbrin-like protein fimI precursor [Type 1 fimbriae (VF0221)] [Escherichia coli CFT073]
1219_spades_megahit.gam.fasta	PairedContig_0	6177	6781	-	fimA	1-606/606	========/======	2025-01-01	99.83	90.59	vfdb	NP_757241	(fimA) Type-1 fimbrial protein A chain precursor [Type 1 fimbriae (VF0221)] [Escherichia coli CFT073]
1219_spades_megahit.gam.fasta	PairedContig_0	7205	7801	-	fimE	1-597/597	===============	0/0	100.00	99.16	vfdb	NP_757240	(fimE) Type 1 fimbriae Regulatory protein fimE [Type 1 fimbriae (VF0221)] [Escherichia coli CFT073]
1219_spades_megahit.gam.fasta	PairedContig_0	8281	8881	-	fimB	1-601/603	===============	0/0	99.67	97.84	vfdb	NP_757239	(fimB) Type 1 fimbriae Regulatory protein fimB [Type 1 fimbriae (VF0221)] [Escherichia coli CFT073]
1219_spades_megahit.gam.fasta	PairedContig_1593	1515	2807	-	espX5	1-1293/1293	===============	0/0	100.00	95.59	vfdb	NP_290699	(espX5) Type III secretion system effector EspX5 [LEE encoded T3SS (SS020)] [Escherichia coli O157:H7 str. EDL933]
1219_spades_megahit.gam.fasta	PairedContig_1594	92	1384	-	espX5	1-1293/1293	===============	0/0	100.00	96.44	vfdb	NP_290699	(espX5) Type III secretion system effector EspX5 [LEE encoded T3SS (SS020)] [Escherichia coli O157:H7 str. EDL933]
1219_spades_megahit.gam.fasta	PairedContig_1644	99	869	-	entD	1-771/771	===============	0/0	100.00	93.77	vfdb	NP_752599	(entD) phosphopantetheinyl transferase component of enterobactin synthase multienzyme complex [Enterobactin (VF0228)] [Escherichia coli CFT073]
1219_spades_megahit.gam.fasta	PairedContig_1885	3352	3468	-	astA	1-117/117	===============	0/0	100.00	98.29	vfdb	BAA94855	(astA) heat-stable enterotoxin 1 [EAST1 (VF0216)] [Escherichia coli O44:H18 042]
1219_spades_megahit.gam.fasta	PairedContig_1979	7229	7982	-	yagV/ecpE	1-754/756	===============	0/0	99.74	1997-08-01	vfdb	NP_286006	(yagV/ecpE) E. coli common pilus chaperone EcpE [ECP (VF0404)] [Escherichia coli O157:H7 str. EDL933]
1219_spades_megahit.gam.fasta	PairedContig_1979	7906	9549	-	yagW/ecpD	1-1644/1644	===============	0/0	100.00	98.66	vfdb	NP_286007	(yagW/ecpD) polymerized tip adhesin of ECP fibers [ECP (VF0404)] [Escherichia coli O157:H7 str. EDL933]
1219_spades_megahit.gam.fasta	PairedContig_1979	9539	12064	-	yagX/ecpC	1-2526/2526	===============	0/0	100.00	98.58	vfdb	NP_286008	(yagX/ecpC) E. coli common pilus usher EcpC [ECP (VF0404)] [Escherichia coli O157:H7 str. EDL933]
1219_spades_megahit.gam.fasta	PairedContig_1979	12090	12758	-	yagY/ecpB	1-669/669	===============	0/0	100.00	98.36	vfdb	NP_286009	(yagY/ecpB) E. coli common pilus chaperone EcpB [ECP (VF0404)] [Escherichia coli O157:H7 str. EDL933]
1219_spades_megahit.gam.fasta	PairedContig_1979	12816	13403	-	yagZ/ecpA	1-588/588	===============	0/0	100.00	99.15	vfdb	NP_286010	(yagZ/ecpA) E. coli common pilus structural subunit EcpA [ECP (VF0404)] [Escherichia coli O157:H7 str. EDL933]
1219_spades_megahit.gam.fasta	PairedContig_1979	13478	14068	-	ykgK/ecpR	1-591/591	===============	0/0	100.00	97.63	vfdb	NP_286011	(ykgK/ecpR) regulator protein EcpR [ECP (VF0404)] [Escherichia coli O157:H7 str. EDL933]
1219_spades_megahit.gam.fasta	PairedContig_2009	3247	4080	-	csgG	1-834/834	===============	0/0	100.00	83.21	vfdb	NP_460110	(csgG) curli production assembly/transport protein CsgG [Agf (VF0103)] [Salmonella enterica subsp. enterica serovar Typhimurium str. LT2]
1219_spades_megahit.gam.fasta	PairedContig_2009	4107	4523	-	csgF	1-417/417	========/======	2025-03-08	1999-04-01	81.23	vfdb	NP_460111	(csgF) curli production assembly/transport protein CsgF [Agf (VF0103)] [Salmonella enterica subsp. enterica serovar Typhimurium str. LT2]
1219_spades_megahit.gam.fasta	PairedContig_2009	4942	5592	-	csgD	1-651/651	===============	0/0	100.00	1981-11-01	vfdb	NP_460113	(csgD) DNA-binding transcriptional regulator CsgD [curli fibers/thin aggregative fimbriae (AGF) (AI094)] [Salmonella enterica subsp. enterica serovar Typhimurium str. LT2]
1219_spades_megahit.gam.fasta	PairedContig_2063	7163	7993	+	gspC	1-831/831	===============	0/0	100.00	94.95	vfdb	YP_404599	(gspC) general secretion pathway protein C [T2SS (VF0333)] [Shigella dysenteriae Sd197]
1219_spades_megahit.gam.fasta	PairedContig_2063	8233	10083	+	gspD	1-1836/1836	========/======	2025-01-15	100.00	97.30	vfdb	YP_404600	(gspD) general secretion pathway protein D [T2SS (VF0333)] [Shigella dysenteriae Sd197]
1219_spades_megahit.gam.fasta	PairedContig_2063	10083	11576	+	gspE	1-1494/1494	===============	0/0	100.00	96.19	vfdb	YP_404601	(gspE) general secretion pathway protein E [T2SS (VF0333)] [Shigella dysenteriae Sd197]
1219_spades_megahit.gam.fasta	PairedContig_2063	11576	12775	+	gspF	1-1200/1200	===============	0/0	100.00	1997-08-01	vfdb	YP_404602	(gspF) general secretion pathway protein F [T2SS (VF0333)] [Shigella dysenteriae Sd197]
1219_spades_megahit.gam.fasta	PairedContig_2063	12816	13271	+	gspG	1-456/456	===============	0/0	100.00	95.61	vfdb	YP_404603	(gspG) general secretion pathway protein G [T2SS (VF0333)] [Shigella dysenteriae Sd197]
1219_spades_megahit.gam.fasta	PairedContig_2063	13308	13838	+	gspH	1-531/531	===============	0/0	100.00	95.29	vfdb	YP_404604	(gspH) general secretion pathway protein H [T2SS (VF0333)] [Shigella dysenteriae Sd197]
1219_spades_megahit.gam.fasta	PairedContig_2063	13835	14206	+	gspI	1-372/372	===============	0/0	100.00	1994-09-01	vfdb	YP_404605	(gspI) general secretion pathway protein I [T2SS (VF0333)] [Shigella dysenteriae Sd197]
1219_spades_megahit.gam.fasta	PairedContig_2063	14239	14808	+	gspJ	1-570/570	===============	0/0	100.00	97.19	vfdb	YP_404606	(gspJ) general secretion pathway protein J [T2SS (VF0333)] [Shigella dysenteriae Sd197]
1219_spades_megahit.gam.fasta	PairedContig_2063	14805	15782	+	gspK	1-978/978	===============	0/0	100.00	97.34	vfdb	YP_404607	(gspK) general secretion pathway protein K [T2SS (VF0333)] [Shigella dysenteriae Sd197]
1219_spades_megahit.gam.fasta	PairedContig_2063	16097	16957	+	gspL	1-861/861	===============	0/0	100.00	97.33	vfdb	YP_404608	(gspL) general secretion pathway protein L [T2SS (VF0333)] [Shigella dysenteriae Sd197]
1219_spades_megahit.gam.fasta	PairedContig_2063	17073	17495	+	gspM	1-423/423	===============	0/0	100.00	96.93	vfdb	YP_404609	(gspM) general secretion pathway protein M [T2SS (VF0333)] [Shigella dysenteriae Sd197]
1219_spades_megahit.gam.fasta	PairedContig_2187	98	844	-	entA	1-747/747	===============	0/0	100.00	1995-05-01	vfdb	NP_752614	(entA) 23-dihydro-23-dihydroxybenzoate dehydrogenase [Enterobactin (VF0228)] [Escherichia coli CFT073]
1219_spades_megahit.gam.fasta	PairedContig_2187	844	1701	-	entB	1-858/858	===============	0/0	100.00	97.90	vfdb	NP_752613	(entB) isochorismatase [Enterobactin (VF0228)] [Escherichia coli CFT073]
1219_spades_megahit.gam.fasta	PairedContig_2187	1715	3325	-	entE	1-1611/1611	===============	0/0	100.00	95.84	vfdb	NP_752612	(entE) 23-dihydroxybenzoate-AMP ligase component of enterobactin synthase multienzyme complex [Enterobactin (VF0228)] [Escherichia coli CFT073]
1219_spades_megahit.gam.fasta	PairedContig_2187	3335	4522	-	entC	1-1188/1188	===============	0/0	100.00	97.56	vfdb	NP_752611	(entC) isochorismate synthase 1 [Enterobactin (VF0228)] [Escherichia coli CFT073]
1219_spades_megahit.gam.fasta	PairedContig_2221	345	1689	-	aslA	85-1428/1428	========/======	2025-01-01	1994-12-01	93.38	vfdb	AAG10151	(aslA) putative arylsulfatase [AslA (VF0238)] [Escherichia coli O18:K1:H7 str. RS218]
1219_spades_megahit.gam.fasta	PairedContig_335	157	612	+	csgB	1-456/456	========/======	2025-02-02	99.78	83.81	vfdb	NP_460114	(csgB) minor curlin subunit precursor curli nucleator protein CsgB [Agf (VF0103)] [Salmonella enterica subsp. enterica serovar Typhimurium str. LT2]
1219_spades_megahit.gam.fasta	PairedContig_367	175	2072	-	espL1	1-1899/1899	========/======	2025-01-01	99.95	96.89	vfdb	NP_288154	(espL1) Type III secretion system effector espL1 [LEE encoded T3SS (SS020)] [Escherichia coli O157:H7 str. EDL933]
1219_spades_megahit.gam.fasta	PairedContig_394	648	1850	-	fes	1-1203/1203	===============	0/0	100.00	96.59	vfdb	NP_752602	(fes) enterobactin/ferric enterobactin esterase [enterobactin (IA019)] [Escherichia coli CFT073]
1219_spades_megahit.gam.fasta	PairedContig_395	1	3309	+	entF	178-3486/3882	==============.	0/0	85.24	95.89	vfdb	NP_752604	(entF) enterobactin synthase multienzyme complex component ATP-dependent [Enterobactin (VF0228)] [Escherichia coli CFT073]
1219_spades_megahit.gam.fasta	PairedContig_408	437	1218	-	fepC	35-816/816	===============	0/0	95.83	96.67	vfdb	NP_752606	(fepC) ferrienterobactin ABC transporter ATPase [Enterobactin (VF0228)] [Escherichia coli CFT073]
1219_spades_megahit.gam.fasta	PairedContig_410	1	931	+	fepD	87-1017/1017	.==============	0/0	91.54	95.38	vfdb	NP_752608	(fepD) ferrienterobactin ABC transporter permease [Enterobactin (VF0228)] [Escherichia coli CFT073]
1219_spades_megahit.gam.fasta	PairedContig_510	270	2447	+	iroN	1-2178/2178	===============	0/0	100.00	1999-04-01	vfdb	NP_753164	(iroN) salmochelin receptor IroN [IroN (VF0230)] [Escherichia coli CFT073]
1219_spades_megahit.gam.fasta	PairedContig_510	2492	3448	-	iroE	1-957/957	===============	0/0	100.00	99.48	vfdb	NP_753165	(iroE) esterase [Salmochelin (IA013)] [Escherichia coli CFT073]
1219_spades_megahit.gam.fasta	PairedContig_510	3533	4762	-	iroD	1-1230/1230	===============	0/0	100.00	98.94	vfdb	NP_753166	(iroD) esterase [Salmochelin (IA013)] [Escherichia coli CFT073]
1219_spades_megahit.gam.fasta	PairedContig_510	4866	8603	-	iroC	1-3738/3738	===============	0/0	100.00	99.20	vfdb	NP_753167	(iroC) ATP binding cassette transporter [Salmochelin (IA013)] [Escherichia coli CFT073]
1219_spades_megahit.gam.fasta	PairedContig_510	8666	9828	-	iroB	1-1163/1164	===============	0/0	99.91	98.37	vfdb	NP_753168	(iroB) glucosyltransferase IroB [Salmochelin (IA013)] [Escherichia coli CFT073]
1219_spades_megahit.gam.fasta	PairedContig_837	11449	12504	-	espR1	198-1253/1260	..=============	0/0	83.81	93.75	vfdb	NP_287686	(espR1) Type III secretion system effector espR1 [LEE encoded T3SS (SS020)] [Escherichia coli O157:H7 str. EDL933]
1230_spades_megahit.gam.fasta	PairedContig_0	414830	415956	+	espR4	1-1139/1140	========/======	2025-05-14	98.77	1983-07-01	vfdb	NP_288396	(espR4) Type III secretion system effector espR4 [LEE encoded T3SS (SS020)] [Escherichia coli O157:H7 str. EDL933]
1230_spades_megahit.gam.fasta	PairedContig_1	304434	305264	+	gspC	1-831/831	===============	0/0	100.00	1997-11-01	vfdb	YP_404599	(gspC) general secretion pathway protein C [T2SS (VF0333)] [Shigella dysenteriae Sd197]
1230_spades_megahit.gam.fasta	PairedContig_1	305504	307354	+	gspD	1-1836/1836	========/======	2025-01-15	100.00	96.87	vfdb	YP_404600	(gspD) general secretion pathway protein D [T2SS (VF0333)] [Shigella dysenteriae Sd197]
1230_spades_megahit.gam.fasta	PairedContig_1	307354	308847	+	gspE	1-1494/1494	===============	0/0	100.00	96.52	vfdb	YP_404601	(gspE) general secretion pathway protein E [T2SS (VF0333)] [Shigella dysenteriae Sd197]
1230_spades_megahit.gam.fasta	PairedContig_1	308847	310046	+	gspF	1-1200/1200	===============	0/0	100.00	96.17	vfdb	YP_404602	(gspF) general secretion pathway protein F [T2SS (VF0333)] [Shigella dysenteriae Sd197]
1230_spades_megahit.gam.fasta	PairedContig_1	310087	310542	+	gspG	1-456/456	===============	0/0	100.00	95.61	vfdb	YP_404603	(gspG) general secretion pathway protein G [T2SS (VF0333)] [Shigella dysenteriae Sd197]
1230_spades_megahit.gam.fasta	PairedContig_1	310579	311109	+	gspH	1-531/531	===============	0/0	100.00	95.86	vfdb	YP_404604	(gspH) general secretion pathway protein H [T2SS (VF0333)] [Shigella dysenteriae Sd197]
1230_spades_megahit.gam.fasta	PairedContig_1	311106	311477	+	gspI	1-372/372	===============	0/0	100.00	94.36	vfdb	YP_404605	(gspI) general secretion pathway protein I [T2SS (VF0333)] [Shigella dysenteriae Sd197]
1230_spades_megahit.gam.fasta	PairedContig_1	311510	312079	+	gspJ	1-570/570	===============	0/0	100.00	97.54	vfdb	YP_404606	(gspJ) general secretion pathway protein J [T2SS (VF0333)] [Shigella dysenteriae Sd197]
1230_spades_megahit.gam.fasta	PairedContig_1	312076	313053	+	gspK	1-978/978	===============	0/0	100.00	97.75	vfdb	YP_404607	(gspK) general secretion pathway protein K [T2SS (VF0333)] [Shigella dysenteriae Sd197]
1230_spades_megahit.gam.fasta	PairedContig_1	313368	314228	+	gspL	1-861/861	===============	0/0	100.00	1999-07-01	vfdb	YP_404608	(gspL) general secretion pathway protein L [T2SS (VF0333)] [Shigella dysenteriae Sd197]
1230_spades_megahit.gam.fasta	PairedContig_1	314344	314766	+	gspM	1-423/423	===============	0/0	100.00	97.87	vfdb	YP_404609	(gspM) general secretion pathway protein M [T2SS (VF0333)] [Shigella dysenteriae Sd197]
1230_spades_megahit.gam.fasta	PairedContig_11	71175	73583	-	espY4	1-2409/2409	===============	0/0	100.00	90.00	vfdb	NP_290352	(espY4) Type III secretion system effector EspY4 [LEE encoded T3SS (SS020)] [Escherichia coli O157:H7 str. EDL933]
1230_spades_megahit.gam.fasta	PairedContig_114	82752	83354	+	fimB	1-603/603	===============	0/0	100.00	97.68	vfdb	NP_757239	(fimB) Type 1 fimbriae Regulatory protein fimB [Type 1 fimbriae (VF0221)] [Escherichia coli CFT073]
1230_spades_megahit.gam.fasta	PairedContig_114	83832	84428	+	fimE	1-597/597	===============	0/0	100.00	99.16	vfdb	NP_757240	(fimE) Type 1 fimbriae Regulatory protein fimE [Type 1 fimbriae (VF0221)] [Escherichia coli CFT073]
1230_spades_megahit.gam.fasta	PairedContig_114	84852	85457	+	fimA	1-606/606	===============	0/0	100.00	90.92	vfdb	NP_757241	(fimA) Type-1 fimbrial protein A chain precursor [Type 1 fimbriae (VF0221)] [Escherichia coli CFT073]
1230_spades_megahit.gam.fasta	PairedContig_114	85522	86061	+	fimI	1-540/540	===============	0/0	100.00	98.89	vfdb	NP_757242	(fimI) Fimbrin-like protein fimI precursor [Type 1 fimbriae (VF0221)] [Escherichia coli CFT073]
1230_spades_megahit.gam.fasta	PairedContig_114	86098	86823	+	fimC	1-726/726	===============	0/0	100.00	98.21	vfdb	NP_757243	(fimC) Chaperone protein fimC precursor [Type 1 fimbriae (VF0221)] [Escherichia coli CFT073]
1230_spades_megahit.gam.fasta	PairedContig_114	86890	89526	+	fimD	1-2637/2637	===============	0/0	100.00	98.67	vfdb	NP_757244	(fimD) Outer membrane usher protein fimD precursor [Type 1 fimbriae (VF0221)] [Escherichia coli CFT073]
1230_spades_megahit.gam.fasta	PairedContig_114	89533	90066	+	fimF	1-534/534	===============	0/0	100.00	97.75	vfdb	NP_757245	(fimF) FimF protein precursor [Type 1 fimbriae (VF0221)] [Escherichia coli CFT073]
1230_spades_megahit.gam.fasta	PairedContig_114	90079	90582	+	fimG	1-504/504	===============	0/0	100.00	98.21	vfdb	NP_757247	(fimG) FimG protein precursor [Type 1 fimbriae (VF0221)] [Escherichia coli CFT073]
1230_spades_megahit.gam.fasta	PairedContig_114	90593	91504	+	fimH	1-912/912	===============	0/0	100.00	97.37	vfdb	NP_757248	(fimH) FimH protein precursor [Type 1 fimbriae (VF0221)] [Escherichia coli CFT073]
1230_spades_megahit.gam.fasta	PairedContig_118	3978	6155	+	iroN	1-2178/2178	===============	0/0	100.00	99.13	vfdb	NP_753164	(iroN) salmochelin receptor IroN [IroN (VF0230)] [Escherichia coli CFT073]
1230_spades_megahit.gam.fasta	PairedContig_118	6200	7156	-	iroE	1-957/957	===============	0/0	100.00	99.48	vfdb	NP_753165	(iroE) esterase [Salmochelin (IA013)] [Escherichia coli CFT073]
1230_spades_megahit.gam.fasta	PairedContig_118	7241	8470	-	iroD	1-1230/1230	===============	0/0	100.00	98.70	vfdb	NP_753166	(iroD) esterase [Salmochelin (IA013)] [Escherichia coli CFT073]
1230_spades_megahit.gam.fasta	PairedContig_118	8574	12311	-	iroC	1-3738/3738	===============	0/0	100.00	99.14	vfdb	NP_753167	(iroC) ATP binding cassette transporter [Salmochelin (IA013)] [Escherichia coli CFT073]
1230_spades_megahit.gam.fasta	PairedContig_118	12374	13536	-	iroB	1-1163/1164	===============	0/0	99.91	98.37	vfdb	NP_753168	(iroB) glucosyltransferase IroB [Salmochelin (IA013)] [Escherichia coli CFT073]
1230_spades_megahit.gam.fasta	PairedContig_13	6824	7657	-	csgG	1-834/834	===============	0/0	100.00	83.33	vfdb	NP_460110	(csgG) curli production assembly/transport protein CsgG [Agf (VF0103)] [Salmonella enterica subsp. enterica serovar Typhimurium str. LT2]
1230_spades_megahit.gam.fasta	PairedContig_13	7684	8100	-	csgF	1-417/417	========/======	2025-03-08	1999-04-01	81.00	vfdb	NP_460111	(csgF) curli production assembly/transport protein CsgF [Agf (VF0103)] [Salmonella enterica subsp. enterica serovar Typhimurium str. LT2]
1230_spades_megahit.gam.fasta	PairedContig_13	8519	9169	-	csgD	1-651/651	===============	0/0	100.00	81.26	vfdb	NP_460113	(csgD) DNA-binding transcriptional regulator CsgD [curli fibers/thin aggregative fimbriae (AGF) (AI094)] [Salmonella enterica subsp. enterica serovar Typhimurium str. LT2]
1230_spades_megahit.gam.fasta	PairedContig_13	9923	10378	+	csgB	1-456/456	========/======	2025-02-02	99.78	83.59	vfdb	NP_460114	(csgB) minor curlin subunit precursor curli nucleator protein CsgB [Agf (VF0103)] [Salmonella enterica subsp. enterica serovar Typhimurium str. LT2]
1230_spades_megahit.gam.fasta	PairedContig_133	3156	3746	+	ykgK/ecpR	1-591/591	===============	0/0	100.00	99.66	vfdb	NP_286011	(ykgK/ecpR) regulator protein EcpR [ECP (VF0404)] [Escherichia coli O157:H7 str. EDL933]
1230_spades_megahit.gam.fasta	PairedContig_133	3821	4408	+	yagZ/ecpA	1-588/588	===============	0/0	100.00	99.32	vfdb	NP_286010	(yagZ/ecpA) E. coli common pilus structural subunit EcpA [ECP (VF0404)] [Escherichia coli O157:H7 str. EDL933]
1230_spades_megahit.gam.fasta	PairedContig_133	4466	5134	+	yagY/ecpB	1-669/669	===============	0/0	100.00	100.00	vfdb	NP_286009	(yagY/ecpB) E. coli common pilus chaperone EcpB [ECP (VF0404)] [Escherichia coli O157:H7 str. EDL933]
1230_spades_megahit.gam.fasta	PairedContig_133	5160	7685	+	yagX/ecpC	1-2526/2526	===============	0/0	100.00	99.25	vfdb	NP_286008	(yagX/ecpC) E. coli common pilus usher EcpC [ECP (VF0404)] [Escherichia coli O157:H7 str. EDL933]
1230_spades_megahit.gam.fasta	PairedContig_133	7675	9318	+	yagW/ecpD	1-1644/1644	===============	0/0	100.00	99.39	vfdb	NP_286007	(yagW/ecpD) polymerized tip adhesin of ECP fibers [ECP (VF0404)] [Escherichia coli O157:H7 str. EDL933]
1230_spades_megahit.gam.fasta	PairedContig_133	9242	9997	+	yagV/ecpE	1-756/756	===============	0/0	100.00	97.62	vfdb	NP_286006	(yagV/ecpE) E. coli common pilus chaperone EcpE [ECP (VF0404)] [Escherichia coli O157:H7 str. EDL933]
1230_spades_megahit.gam.fasta	PairedContig_2	50313	52325	+	espX2	1-2013/2013	===============	0/0	100.00	98.56	vfdb	NP_286562	(espX2) Type III secretion system effector EspX2 [LEE encoded T3SS (SS020)] [Escherichia coli O157:H7 str. EDL933]
1230_spades_megahit.gam.fasta	PairedContig_2	243642	244694	-	ompA	1-1041/1041	========/======	2025-01-12	100.00	1994-02-01	vfdb	AAF37887	(ompA) outer membrane protein A [OmpA (VF0236)] [Escherichia coli O18:K1:H7 str. RS218]
1230_spades_megahit.gam.fasta	PairedContig_20	54127	55555	+	aslA	1-1428/1428	========/======	2025-01-01	100.00	93.56	vfdb	AAG10151	(aslA) putative arylsulfatase [AslA (VF0238)] [Escherichia coli O18:K1:H7 str. RS218]
1230_spades_megahit.gam.fasta	PairedContig_3	182324	183352	-	shuS	1-1029/1029	===============	0/0	100.00	98.83	vfdb	YP_405020	(shuS) heme/hemoglobin transport protein ShuS [Shu (VF0256)] [Shigella dysenteriae Sd197]
1230_spades_megahit.gam.fasta	PairedContig_3	183401	185383	-	shuA	1-1983/1983	===============	0/0	100.00	99.44	vfdb	YP_405019	(shuA) outer membrane heme/hemoglobin receptor ShuA [Shu (VF0256)] [Shigella dysenteriae Sd197]
1230_spades_megahit.gam.fasta	PairedContig_3	185988	186980	+	shuT	1-993/993	===============	0/0	100.00	98.89	vfdb	YP_405017	(shuT) periplasmic binding protein ShuT [Shu (VF0256)] [Shigella dysenteriae Sd197]
1230_spades_megahit.gam.fasta	PairedContig_3	187000	188337	+	chuW	1-1338/1338	===============	0/0	100.00	96.64	vfdb	NP_756176	(chuW) Putative oxygen independent coproporphyrinogen III oxidase [Chu (VF0227)] [Escherichia coli CFT073]
1230_spades_megahit.gam.fasta	PairedContig_3	188350	188844	+	shuX	1-495/495	===============	0/0	100.00	98.59	vfdb	YP_405016	(shuX) shu locus protein ShuX [Shu (VF0256)] [Shigella dysenteriae Sd197]
1230_spades_megahit.gam.fasta	PairedContig_3	188844	189467	+	chuY	1-624/624	===============	0/0	100.00	97.28	vfdb	NP_756178	(chuY) ChuY [Chu (VF0227)] [Escherichia coli CFT073]
1230_spades_megahit.gam.fasta	PairedContig_3	189516	190508	+	chuU	1-993/993	===============	0/0	100.00	98.89	vfdb	NP_756179	(chuU) heme permease protein ChuU [Chu (VF0227)] [Escherichia coli CFT073]
1230_spades_megahit.gam.fasta	PairedContig_3	190475	191275	+	chuV	1-801/801	===============	0/0	100.00	98.25	vfdb	NP_756180	(chuV) ATP-binding hydrophilic protein ChuV [Chu (VF0227)] [Escherichia coli CFT073]
1230_spades_megahit.gam.fasta	PairedContig_37	163	933	-	entD	1-771/771	===============	0/0	100.00	94.16	vfdb	NP_752599	(entD) phosphopantetheinyl transferase component of enterobactin synthase multienzyme complex [Enterobactin (VF0228)] [Escherichia coli CFT073]
1230_spades_megahit.gam.fasta	PairedContig_37	958	3198	-	fepA	1-2241/2241	===============	0/0	100.00	96.43	vfdb	NP_752600	(fepA) ferrienterobactin outer membrane transporter [Enterobactin (VF0228)] [Escherichia coli CFT073]
1230_spades_megahit.gam.fasta	PairedContig_37	3441	4643	+	fes	1-1203/1203	===============	0/0	100.00	1997-01-01	vfdb	NP_752602	(fes) enterobactin/ferric enterobactin esterase [enterobactin (IA019)] [Escherichia coli CFT073]
1230_spades_megahit.gam.fasta	PairedContig_37	4861	8714	+	entF	1-3854/3882	========/======	2025-02-02	99.25	95.49	vfdb	NP_752604	(entF) enterobactin synthase multienzyme complex component ATP-dependent [Enterobactin (VF0228)] [Escherichia coli CFT073]
1230_spades_megahit.gam.fasta	PairedContig_37	10088	10903	-	fepC	1-816/816	===============	0/0	100.00	96.57	vfdb	NP_752606	(fepC) ferrienterobactin ABC transporter ATPase [Enterobactin (VF0228)] [Escherichia coli CFT073]
1230_spades_megahit.gam.fasta	PairedContig_37	10900	11892	-	fepG	1-993/993	===============	0/0	100.00	94.46	vfdb	NP_752607	(fepG) iron-enterobactin ABC transporter permease [Enterobactin (VF0228)] [Escherichia coli CFT073]
1230_spades_megahit.gam.fasta	PairedContig_37	11889	12905	-	fepD	1-1017/1017	===============	0/0	100.00	95.77	vfdb	NP_752608	(fepD) ferrienterobactin ABC transporter permease [Enterobactin (VF0228)] [Escherichia coli CFT073]
1230_spades_megahit.gam.fasta	PairedContig_37	13004	14254	+	entS	1-1251/1251	===============	0/0	100.00	95.36	vfdb	NP_752609	(entS) enterobactin exporter iron-regulated [enterobactin (IA019)] [Escherichia coli CFT073]
1230_spades_megahit.gam.fasta	PairedContig_37	14258	15214	-	fepB	1-957/957	===============	0/0	100.00	97.39	vfdb	NP_752610	(fepB) ferrienterobactin ABC transporter periplasmic binding protein [Enterobactin (VF0228)] [Escherichia coli CFT073]
1230_spades_megahit.gam.fasta	PairedContig_37	15502	16689	+	entC	1-1188/1188	===============	0/0	100.00	97.90	vfdb	NP_752611	(entC) isochorismate synthase 1 [Enterobactin (VF0228)] [Escherichia coli CFT073]
1230_spades_megahit.gam.fasta	PairedContig_37	16699	18309	+	entE	1-1611/1611	===============	0/0	100.00	96.21	vfdb	NP_752612	(entE) 23-dihydroxybenzoate-AMP ligase component of enterobactin synthase multienzyme complex [Enterobactin (VF0228)] [Escherichia coli CFT073]
1230_spades_megahit.gam.fasta	PairedContig_37	18323	19180	+	entB	1-858/858	===============	0/0	100.00	97.79	vfdb	NP_752613	(entB) isochorismatase [Enterobactin (VF0228)] [Escherichia coli CFT073]
1230_spades_megahit.gam.fasta	PairedContig_37	19180	19926	+	entA	1-747/747	===============	0/0	100.00	95.85	vfdb	NP_752614	(entA) 23-dihydro-23-dihydroxybenzoate dehydrogenase [Enterobactin (VF0228)] [Escherichia coli CFT073]
1230_spades_megahit.gam.fasta	PairedContig_38	6744	8930	-	espL4	1-2187/2187	===============	0/0	100.00	98.54	vfdb	NP_290644	(espL4) Type III secretion system effector EspL4 [LEE encoded T3SS (SS020)] [Escherichia coli O157:H7 str. EDL933]
1230_spades_megahit.gam.fasta	PairedContig_38	43389	44969	+	espX4	1-1581/1581	===============	0/0	100.00	1998-10-01	vfdb	NP_290672	(espX4) Type III secretion system effector EspX4 [LEE encoded T3SS (SS020)] [Escherichia coli O157:H7 str. EDL933]
1230_spades_megahit.gam.fasta	PairedContig_38	74459	75751	-	espX5	1-1293/1293	===============	0/0	100.00	97.45	vfdb	NP_290699	(espX5) Type III secretion system effector EspX5 [LEE encoded T3SS (SS020)] [Escherichia coli O157:H7 str. EDL933]
1230_spades_megahit.gam.fasta	PairedContig_43	16370	18268	+	espL1	1-1899/1899	===============	0/0	100.00	98.42	vfdb	NP_288154	(espL1) Type III secretion system effector espL1 [LEE encoded T3SS (SS020)] [Escherichia coli O157:H7 str. EDL933]
1230_spades_megahit.gam.fasta	PairedContig_5	80449	81018	-	espY2	1-570/570	===============	0/0	100.00	98.60	vfdb	NP_285765	(espY2) Type III secretion system effector EspY2 [LEE encoded T3SS (SS020)] [Escherichia coli O157:H7 str. EDL933]
1230_spades_megahit.gam.fasta	PairedContig_5	97457	98209	-	espY1	1-753/753	===============	0/0	100.00	98.41	vfdb	NP_285753	(espY1) Type III secretion system effector EspY1 [LEE encoded T3SS (SS020)] [Escherichia coli O157:H7 str. EDL933]
1230_spades_megahit.gam.fasta	PairedContig_5	136929	138350	+	espX1	1-1422/1422	===============	0/0	100.00	96.34	vfdb	NP_285716	(espX1) Type III secretion system effector EspX1 [LEE encoded T3SS (SS020)] [Escherichia coli O157:H7 str. EDL933]
1230_spades_megahit.gam.fasta	PairedContig_7	80978	82549	+	espY3	1-1572/1572	===============	0/0	100.00	98.22	vfdb	NP_286160	(espY3) Type III secretion system effector EspY3 [LEE encoded T3SS (SS020)] [Escherichia coli O157:H7 str. EDL933]
1230_spades_megahit.gam.fasta	PairedContig_7	226672	230885	-	fdeC	1-4217/4251	========/======	2025-01-03	99.13	1992-03-01	vfdb	YP_002390132	(fdeC) adhesin FdeC [FdeC (VF0506)] [Escherichia coli O45:K1:H7 str. S88]
1230_spades_megahit.gam.fasta	PairedContig_71	27149	28401	+	espR1	1-1253/1260	===============	0/0	99.44	98.96	vfdb	NP_287686	(espR1) Type III secretion system effector espR1 [LEE encoded T3SS (SS020)] [Escherichia coli O157:H7 str. EDL933]
1306_spades_megahit.gam.fasta	PairedContig_1072	852	2144	+	espX5	1-1293/1293	===============	0/0	100.00	95.51	vfdb	NP_290699	(espX5) Type III secretion system effector EspX5 [LEE encoded T3SS (SS020)] [Escherichia coli O157:H7 str. EDL933]
1306_spades_megahit.gam.fasta	PairedContig_1109	10900	11016	-	astA	1-117/117	===============	0/0	100.00	99.14	vfdb	BAA94855	(astA) heat-stable enterotoxin 1 [EAST1 (VF0216)] [Escherichia coli O44:H18 042]
1306_spades_megahit.gam.fasta	PairedContig_1155	108	1085	+	gspK	1-978/978	===============	0/0	100.00	96.42	vfdb	YP_404607	(gspK) general secretion pathway protein K [T2SS (VF0333)] [Shigella dysenteriae Sd197]
1306_spades_megahit.gam.fasta	PairedContig_1155	1400	2260	+	gspL	1-861/861	===============	0/0	100.00	95.47	vfdb	YP_404608	(gspL) general secretion pathway protein L [T2SS (VF0333)] [Shigella dysenteriae Sd197]
1306_spades_megahit.gam.fasta	PairedContig_1155	2376	2797	+	gspM	1-422/423	===============	0/0	99.76	95.26	vfdb	YP_404609	(gspM) general secretion pathway protein M [T2SS (VF0333)] [Shigella dysenteriae Sd197]
1306_spades_megahit.gam.fasta	PairedContig_1160	1	854	+	fepD	164-1017/1017	..=============	0/0	83.97	95.78	vfdb	NP_752608	(fepD) ferrienterobactin ABC transporter permease [Enterobactin (VF0228)] [Escherichia coli CFT073]
1306_spades_megahit.gam.fasta	PairedContig_1160	851	1843	+	fepG	1-993/993	===============	0/0	100.00	94.86	vfdb	NP_752607	(fepG) iron-enterobactin ABC transporter permease [Enterobactin (VF0228)] [Escherichia coli CFT073]
1306_spades_megahit.gam.fasta	PairedContig_1160	1840	2525	+	fepC	1-686/816	=============..	0/0	1984-07-01	97.52	vfdb	NP_752606	(fepC) ferrienterobactin ABC transporter ATPase [Enterobactin (VF0228)] [Escherichia coli CFT073]
1306_spades_megahit.gam.fasta	PairedContig_1162	843	1799	-	fepB	1-957/957	===============	0/0	100.00	97.28	vfdb	NP_752610	(fepB) ferrienterobactin ABC transporter periplasmic binding protein [Enterobactin (VF0228)] [Escherichia coli CFT073]
1306_spades_megahit.gam.fasta	PairedContig_1195	352	982	+	espY1	1-631/753	=============..	0/0	83.80	1996-04-01	vfdb	NP_285753	(espY1) Type III secretion system effector EspY1 [LEE encoded T3SS (SS020)] [Escherichia coli O157:H7 str. EDL933]
1306_spades_megahit.gam.fasta	PairedContig_1305	671	1267	-	fimE	1-597/597	===============	0/0	100.00	98.49	vfdb	NP_757240	(fimE) Type 1 fimbriae Regulatory protein fimE [Type 1 fimbriae (VF0221)] [Escherichia coli CFT073]
1306_spades_megahit.gam.fasta	PairedContig_1305	1745	2347	-	fimB	1-603/603	===============	0/0	100.00	1998-01-01	vfdb	NP_757239	(fimB) Type 1 fimbriae Regulatory protein fimB [Type 1 fimbriae (VF0221)] [Escherichia coli CFT073]
1306_spades_megahit.gam.fasta	PairedContig_1563	426	1013	+	yagZ/ecpA	1-588/588	===============	0/0	100.00	99.15	vfdb	NP_286010	(yagZ/ecpA) E. coli common pilus structural subunit EcpA [ECP (VF0404)] [Escherichia coli O157:H7 str. EDL933]
1306_spades_megahit.gam.fasta	PairedContig_1563	1072	1740	+	yagY/ecpB	1-669/669	===============	0/0	100.00	98.36	vfdb	NP_286009	(yagY/ecpB) E. coli common pilus chaperone EcpB [ECP (VF0404)] [Escherichia coli O157:H7 str. EDL933]
1306_spades_megahit.gam.fasta	PairedContig_1563	1766	4291	+	yagX/ecpC	1-2526/2526	===============	0/0	100.00	98.65	vfdb	NP_286008	(yagX/ecpC) E. coli common pilus usher EcpC [ECP (VF0404)] [Escherichia coli O157:H7 str. EDL933]
1306_spades_megahit.gam.fasta	PairedContig_1563	4281	5924	+	yagW/ecpD	1-1644/1644	===============	0/0	100.00	98.66	vfdb	NP_286007	(yagW/ecpD) polymerized tip adhesin of ECP fibers [ECP (VF0404)] [Escherichia coli O157:H7 str. EDL933]
1306_spades_megahit.gam.fasta	PairedContig_1563	5848	6601	+	yagV/ecpE	1-754/756	===============	0/0	99.74	96.82	vfdb	NP_286006	(yagV/ecpE) E. coli common pilus chaperone EcpE [ECP (VF0404)] [Escherichia coli O157:H7 str. EDL933]
1306_spades_megahit.gam.fasta	PairedContig_1642	29	927	-	gtrB	1-899/930	========/======	2025-02-02	96.56	82.22	vfdb	NP_706258	(gtrB) bactoprenol glucosyl transferase [LPS (VF0124)] [Shigella flexneri 2a str. 301]
1306_spades_megahit.gam.fasta	PairedContig_1642	924	1286	-	gtrA	1-363/363	===============	0/0	100.00	90.91	vfdb	NP_706257	(gtrA) bactoprenol-linked glucose translocase/flippase [LPS (VF0124)] [Shigella flexneri 2a str. 301]
1306_spades_megahit.gam.fasta	PairedContig_183	1184	2131	-	iucB	1-948/948	===============	0/0	100.00	95.57	vfdb	NP_755501	(iucB) aerobactin siderophore biosynthesis protein IucB [Aerobactin (VF0229)] [Escherichia coli CFT073]
1306_spades_megahit.gam.fasta	PairedContig_183	2132	3919	-	iucA	1-1788/1788	===============	0/0	100.00	1994-07-01	vfdb	NP_755502	(iucA) aerobactin siderophore biosynthesis protein IucD [Aerobactin (VF0229)] [Escherichia coli CFT073]
1306_spades_megahit.gam.fasta	PairedContig_1938	1	1744	+	gspD	53-1781/1836	========/======	2025-01-15	94.17	95.41	vfdb	YP_404600	(gspD) general secretion pathway protein D [T2SS (VF0333)] [Shigella dysenteriae Sd197]
1306_spades_megahit.gam.fasta	PairedContig_2033	208	663	-	csgB	1-456/456	========/======	2025-02-02	99.78	83.81	vfdb	NP_460114	(csgB) minor curlin subunit precursor curli nucleator protein CsgB [Agf (VF0103)] [Salmonella enterica subsp. enterica serovar Typhimurium str. LT2]
1306_spades_megahit.gam.fasta	PairedContig_2033	1417	2067	+	csgD	1-651/651	===============	0/0	100.00	1981-11-01	vfdb	NP_460113	(csgD) DNA-binding transcriptional regulator CsgD [curli fibers/thin aggregative fimbriae (AGF) (AI094)] [Salmonella enterica subsp. enterica serovar Typhimurium str. LT2]
1306_spades_megahit.gam.fasta	PairedContig_2033	2486	2902	+	csgF	1-417/417	========/======	2025-03-08	1999-04-01	81.23	vfdb	NP_460111	(csgF) curli production assembly/transport protein CsgF [Agf (VF0103)] [Salmonella enterica subsp. enterica serovar Typhimurium str. LT2]
1306_spades_megahit.gam.fasta	PairedContig_2033	2929	3762	+	csgG	1-834/834	===============	0/0	100.00	1983-09-01	vfdb	NP_460110	(csgG) curli production assembly/transport protein CsgG [Agf (VF0103)] [Salmonella enterica subsp. enterica serovar Typhimurium str. LT2]
1306_spades_megahit.gam.fasta	PairedContig_2084	1	1295	+	espX4	287-1581/1581	..=============	0/0	81.91	93.67	vfdb	NP_290672	(espX4) Type III secretion system effector EspX4 [LEE encoded T3SS (SS020)] [Escherichia coli O157:H7 str. EDL933]
1306_spades_megahit.gam.fasta	PairedContig_2215	100	1978	-	iutA	402-2280/2280	..=============	0/0	82.41	89.83	vfdb	NP_755498	(iutA) ferric aerobactin receptor precusor IutA [Aerobactin (VF0229)] [Escherichia coli CFT073]
1306_spades_megahit.gam.fasta	PairedContig_2241	1167	2459	+	espX5	1-1293/1293	===============	0/0	100.00	96.13	vfdb	NP_290699	(espX5) Type III secretion system effector EspX5 [LEE encoded T3SS (SS020)] [Escherichia coli O157:H7 str. EDL933]
1306_spades_megahit.gam.fasta	PairedContig_2456	1343	1893	-	espY2	1-551/570	========/======	2025-02-02	96.49	88.59	vfdb	NP_285765	(espY2) Type III secretion system effector EspY2 [LEE encoded T3SS (SS020)] [Escherichia coli O157:H7 str. EDL933]
1306_spades_megahit.gam.fasta	PairedContig_2517	165	935	+	entD	1-771/771	===============	0/0	100.00	93.90	vfdb	NP_752599	(entD) phosphopantetheinyl transferase component of enterobactin synthase multienzyme complex [Enterobactin (VF0228)] [Escherichia coli CFT073]
1306_spades_megahit.gam.fasta	PairedContig_2620	1	1108	+	fes	96-1203/1203	.==============	0/0	1992-10-01	96.30	vfdb	NP_752602	(fes) enterobactin/ferric enterobactin esterase [enterobactin (IA019)] [Escherichia coli CFT073]
1306_spades_megahit.gam.fasta	PairedContig_2797	107	646	+	fimI	1-540/540	===============	0/0	100.00	98.52	vfdb	NP_757242	(fimI) Fimbrin-like protein fimI precursor [Type 1 fimbriae (VF0221)] [Escherichia coli CFT073]
1306_spades_megahit.gam.fasta	PairedContig_2797	683	1408	+	fimC	1-726/726	===============	0/0	100.00	98.62	vfdb	NP_757243	(fimC) Chaperone protein fimC precursor [Type 1 fimbriae (VF0221)] [Escherichia coli CFT073]
1306_spades_megahit.gam.fasta	PairedContig_2797	1475	4111	+	fimD	1-2637/2637	===============	0/0	100.00	98.71	vfdb	NP_757244	(fimD) Outer membrane usher protein fimD precursor [Type 1 fimbriae (VF0221)] [Escherichia coli CFT073]
1306_spades_megahit.gam.fasta	PairedContig_2797	4118	4651	+	fimF	1-534/534	===============	0/0	100.00	97.75	vfdb	NP_757245	(fimF) FimF protein precursor [Type 1 fimbriae (VF0221)] [Escherichia coli CFT073]
1306_spades_megahit.gam.fasta	PairedContig_2797	4664	5167	+	fimG	1-504/504	===============	0/0	100.00	98.21	vfdb	NP_757247	(fimG) FimG protein precursor [Type 1 fimbriae (VF0221)] [Escherichia coli CFT073]
1306_spades_megahit.gam.fasta	PairedContig_2797	5178	5943	+	fimH	1-766/912	=============..	0/0	83.99	97.39	vfdb	NP_757248	(fimH) FimH protein precursor [Type 1 fimbriae (VF0221)] [Escherichia coli CFT073]
1306_spades_megahit.gam.fasta	PairedContig_2970	150	1337	+	entC	1-1188/1188	===============	0/0	100.00	97.56	vfdb	NP_752611	(entC) isochorismate synthase 1 [Enterobactin (VF0228)] [Escherichia coli CFT073]
1306_spades_megahit.gam.fasta	PairedContig_3060	3447	4499	-	ompA	1-1041/1041	========/======	2025-01-12	100.00	1994-11-01	vfdb	AAF37887	(ompA) outer membrane protein A [OmpA (VF0236)] [Escherichia coli O18:K1:H7 str. RS218]
1306_spades_megahit.gam.fasta	PairedContig_3114	291	1346	-	espR1	198-1253/1260	..=============	0/0	83.81	94.13	vfdb	NP_287686	(espR1) Type III secretion system effector espR1 [LEE encoded T3SS (SS020)] [Escherichia coli O157:H7 str. EDL933]
1306_spades_megahit.gam.fasta	PairedContig_3202	2630	4306	+	kpsD	1-1677/1677	===============	0/0	100.00	98.33	vfdb	AAA21682	(kpsD) KpsD [K1 capsule (VF0239)] [Escherichia coli O18:K1:H7 str. RS218]
1306_spades_megahit.gam.fasta	PairedContig_3398	254	1682	+	aslA	1-1428/1428	========/======	2025-01-01	100.00	1997-06-01	vfdb	AAG10151	(aslA) putative arylsulfatase [AslA (VF0238)] [Escherichia coli O18:K1:H7 str. RS218]
1306_spades_megahit.gam.fasta	PairedContig_3420	545	1402	+	entB	1-858/858	===============	0/0	100.00	98.14	vfdb	NP_752613	(entB) isochorismatase [Enterobactin (VF0228)] [Escherichia coli CFT073]
1306_spades_megahit.gam.fasta	PairedContig_343	2529	4550	-	fyuA	1-2022/2022	===============	0/0	100.00	99.90	vfdb	NP_405467	(fyuA) pesticin/yersiniabactin receptor protein [Yersiniabactin (VF0136)] [Yersinia pestis CO92]
1306_spades_megahit.gam.fasta	PairedContig_343	4681	6258	-	ybtE	1-1578/1578	===============	0/0	100.00	99.87	vfdb	NP_405468	(ybtE) yersiniabactin siderophore biosynthetic protein [Yersiniabactin (VF0136)] [Yersinia pestis CO92]
1306_spades_megahit.gam.fasta	PairedContig_343	6262	7065	-	ybtT	1-804/804	===============	0/0	100.00	99.75	vfdb	NP_405469	(ybtT) yersiniabactin biosynthetic protein YbtT [Yersiniabactin (VF0136)] [Yersinia pestis CO92]
1306_spades_megahit.gam.fasta	PairedContig_343	7062	8162	-	ybtU	1-1101/1101	===============	0/0	100.00	99.64	vfdb	NP_405470	(ybtU) yersiniabactin biosynthetic protein YbtU [Yersiniabactin (VF0136)] [Yersinia pestis CO92]
[truncated: 1,170 more rows]
